# Supplementary material for: High-Throughput Sequencing Reveals CXCR4 and IGF1 Behave Different Roles in Weightlessness Osteoporosis
Source: Stem Cells Int. 2022 Apr 18;2022:5719077. doi: 10.1155/2022/5719077 (PMC9038434; doi:10.1155/2022/5719077)
Supplement: Supplementary Materials — The specific coupregulated and codownregulated genes are shown in supplementary Table 1. The detailed enrichment results of GO, KEGG, and Reactome with all specific thresholds P < 0.05 are shown in supplementary Tables 2, 3, and 4, respectively. [file 5719077.f1.zip › Supplementary Table 1.xlsx]

## Sheet: Sheet1
id	Ground-1_count	Ground-2_count	Ground-3_count	SMG-1_count	SMG-2_count	SMG-3_count	Ground-1_fpkm	Ground-2_fpkm	Ground-3_fpkm	SMG-1_fpkm	SMG-2_fpkm	SMG-3_fpkm	Ground_mean	SMG_mean	log2(fc)	PValue	FDR	Symbol	KEGG_A_class	KEGG_B_class	K_ID	Description	Pathway	GO Component	GO Function	GO Process
ENSMUSG00000031167	3622	4736	4431	1924	1617	1731	251.86	316.88	280.5	94.76	81.15	90.07	283.08	88.66	-1.67485	2.56952e-35	4.01924e-31	Rbm3	-	-	-	RNA binding motif (RNP1, RRM) protein 3 [Source:MGI Symbol;Acc:MGI:1099460]	-	GO:0005634//nucleus;GO:0005654//nucleoplasm;GO:0005681//spliceosomal complex;GO:0005737//cytoplasm;GO:0015934//large ribosomal subunit;GO:0030425//dendrite;GO:0042995//cell projection	GO:0003676//nucleic acid binding;GO:0003723//RNA binding;GO:0043023//ribosomal large subunit binding	GO:0006412//translation;GO:0006417//regulation of translation;GO:0009409//response to cold;GO:0035196//production of miRNAs involved in gene silencing by miRNA;GO:0045727//positive regulation of translation;GO:0048026//positive regulation of mRNA splicing, via spliceosome
ENSMUSG00000030882	36	27	38	127	127	146	0.54	0.16	0.21	1.14	1.63	0.65	0.303333	1.14	1.91006	5.22966e-09	4.09011e-05	Dnhd1	-	-	-	dynein heavy chain domain 1 [Source:MGI Symbol;Acc:MGI:1924755]	-	GO:0030286//dynein complex;GO:0036156//inner dynein arm	GO:0000166//nucleotide binding;GO:0005524//ATP binding;GO:0008569//ATP-dependent microtubule motor activity, minus-end-directed;GO:0045505//dynein intermediate chain binding;GO:0051959//dynein light intermediate chain binding	GO:0003341//cilium movement;GO:0007018//microtubule-based movement
ENSMUSG00000032060	181	180	194	470	414	391	17.41	16.62	16.86	32.34	28.81	28.74	16.9633	29.9633	0.820778	3.22349e-08	0.000168073	Cryab	Genetic Information Processing;Organismal Systems	Folding, sorting and degradation;Aging	K09542;K09542	crystallin, alpha B [Source:MGI Symbol;Acc:MGI:88516]	ko04141//Protein processing in endoplasmic reticulum;ko04213//Longevity regulating pathway - multiple species	GO:0005576//extracellular region;GO:0005634//nucleus;GO:0005737//cytoplasm;GO:0005739//mitochondrion;GO:0005794//Golgi apparatus;GO:0005829//cytosol;GO:0005886//plasma membrane;GO:0009986//cell surface;GO:0014069//postsynaptic density;GO:0015630//microtubule cytoskeleton;GO:0030018//Z disc;GO:0030424//axon;GO:0031430//M band;GO:0031674//I band;GO:0032432//actin filament bundle;GO:0032991//protein…	GO:0001540//amyloid-beta binding;GO:0005198//structural molecule activity;GO:0005212//structural constituent of eye lens;GO:0005515//protein binding;GO:0008017//microtubule binding;GO:0008092//cytoskeletal protein binding;GO:0042802//identical protein binding;GO:0042803//protein homodimerization activity;GO:0044877//protein-containing complex binding;GO:0046872//metal ion binding;GO:0051082//unfo…	GO:0001666//response to hypoxia;GO:0002088//lens development in camera-type eye;GO:0006457//protein folding;GO:0007021//tubulin complex assembly;GO:0007517//muscle organ development;GO:0007568//aging;GO:0010259//multicellular organism aging;GO:0010629//negative regulation of gene expression;GO:0010941//regulation of cell death;GO:0030308//negative regulation of cell growth;GO:0031109//microtubule…
ENSMUSG00000076441	1135	1056	1465	2488	2576	2767	57.17	51.36	67.38	89.84	94.86	106.09	58.6367	96.93	0.72514	4.41668e-07	0.00172714	Ass1	Metabolism;Human Diseases;Metabolism;Metabolism;Metabolism	Global and overview maps;Cardiovascular diseases;Global and overview maps;Amino acid metabolism;Amino acid metabolism	K01940;K01940;K01940;K01940;K01940	argininosuccinate synthetase 1 [Source:MGI Symbol;Acc:MGI:88090]	ko01100//Metabolic pathways;ko05418//Fluid shear stress and atherosclerosis;ko01230//Biosynthesis of amino acids;ko00250//Alanine, aspartate and glutamate metabolism;ko00220//Arginine biosynthesis	GO:0005634//nucleus;GO:0005737//cytoplasm;GO:0005739//mitochondrion;GO:0005741//mitochondrial outer membrane;GO:0005764//lysosome;GO:0005783//endoplasmic reticulum;GO:0005829//cytosol;GO:0043005//neuron projection;GO:0043025//neuronal cell body;GO:0043204//perikaryon;GO:0043209//myelin sheath;GO:0070852//cell body fiber	GO:0000166//nucleotide binding;GO:0004055//argininosuccinate synthase activity;GO:0005515//protein binding;GO:0005524//ATP binding;GO:0015643//toxic substance binding;GO:0016597//amino acid binding;GO:0016874//ligase activity;GO:0042802//identical protein binding	GO:0000050//urea cycle;GO:0000052//citrulline metabolic process;GO:0000053//argininosuccinate metabolic process;GO:0001822//kidney development;GO:0001889//liver development;GO:0006526//arginine biosynthetic process;GO:0006531//aspartate metabolic process;GO:0006953//acute-phase response;GO:0007494//midgut development;GO:0007568//aging;GO:0007584//response to nutrient;GO:0007623//circadian rhythm;…
ENSMUSG00000021186	1209	1761	1888	4450	5458	3181	38.4	54.44	55.74	100.68	126.46	77.17	49.5267	101.437	1.0343	1.19487e-06	0.00331378	Fbln5	-	-	-	fibulin 5 [Source:MGI Symbol;Acc:MGI:1346091]	-	GO:0005576//extracellular region;GO:0005615//extracellular space;GO:0062023//collagen-containing extracellular matrix;GO:0071953//elastic fiber	GO:0005178//integrin binding;GO:0005509//calcium ion binding;GO:0005515//protein binding;GO:0008022//protein C-terminus binding;GO:0030023//extracellular matrix constituent conferring elasticity;GO:0042803//protein homodimerization activity	GO:0000122//negative regulation of transcription by RNA polymerase II;GO:0001558//regulation of cell growth;GO:0007155//cell adhesion;GO:0016525//negative regulation of angiogenesis;GO:0030198//extracellular matrix organization;GO:0033690//positive regulation of osteoblast proliferation;GO:0034394//protein localization to cell surface;GO:0045944//positive regulation of transcription by RNA polyme…
ENSMUSG00000023249	318	354	349	711	719	624	12.28	13.05	12.58	19.3	20.17	17.54	12.6367	19.0033	0.588637	1.27111e-06	0.00331378	Parp3	Cellular Processes;Organismal Systems;Genetic Information Processing	Cell growth and death;Aging;Replication and repair	K10798;K10798;K10798	poly (ADP-ribose) polymerase family, member 3 [Source:MGI Symbol;Acc:MGI:1891258]	ko04210//Apoptosis;ko04212//Longevity regulating pathway - worm;ko03410//Base excision repair	GO:0005634//nucleus;GO:0005654//nucleoplasm;GO:0005730//nucleolus;GO:0005737//cytoplasm;GO:0016604//nuclear body;GO:0035861//site of double-strand break;GO:0045171//intercellular bridge	GO:0003950//NAD+ ADP-ribosyltransferase activity;GO:0016740//transferase activity;GO:0016757//transferase activity, transferring glycosyl groups;GO:1990404//protein ADP-ribosylase activity	GO:0000723//telomere maintenance;GO:0006281//DNA repair;GO:0006302//double-strand break repair;GO:0006471//protein ADP-ribosylation;GO:0006974//cellular response to DNA damage stimulus;GO:0030592//DNA ADP-ribosylation;GO:0045829//negative regulation of isotype switching;GO:0051106//positive regulation of DNA ligation;GO:0060236//regulation of mitotic spindle organization;GO:0070212//protein poly-…
ENSMUSG00000019796	292	230	322	632	621	563	7.38	5.67	7.55	12	11.65	11.08	6.86667	11.5767	0.753538	2.39342e-06	0.00426506	Lrp11	-	-	-	low density lipoprotein receptor-related protein 11 [Source:MGI Symbol;Acc:MGI:2442989]	-	GO:0005575//cellular_component;GO:0016020//membrane;GO:0016021//integral component of membrane	GO:0005515//protein binding;GO:0051219//phosphoprotein binding	GO:0006897//endocytosis;GO:0009408//response to heat;GO:0009409//response to cold;GO:0009414//response to water deprivation;GO:0009612//response to mechanical stimulus;GO:0033555//multicellular organismal response to stress;GO:0035902//response to immobilization stress;GO:0042594//response to starvation
ENSMUSG00000020423	655	556	751	1254	1984	1718	20.4	16.72	21.36	28	45.17	40.73	19.4933	37.9667	0.961753	2.454e-06	0.00426506	Btg2	Genetic Information Processing	Folding, sorting and degradation	K14443	BTG anti-proliferation factor 2 [Source:MGI Symbol;Acc:MGI:108384]	ko03018//RNA degradation	GO:0005634//nucleus;GO:0005737//cytoplasm	GO:0003714//transcription corepressor activity;GO:0005515//protein binding	GO:0000122//negative regulation of transcription by RNA polymerase II;GO:0006479//protein methylation;GO:0006974//cellular response to DNA damage stimulus;GO:0008285//negative regulation of cell proliferation;GO:0008306//associative learning;GO:0009612//response to mechanical stimulus;GO:0009952//anterior/posterior pattern specification;GO:0010033//response to organic substance;GO:0010243//respon…
ENSMUSG00000016356	43	31	23	109	119	152	0.99	0.55	0.38	1.46	1.64	2.13	0.64	1.74333	1.4457	3.8498e-06	0.00553687	Col20a1	-	-	-	collagen, type XX, alpha 1 [Source:MGI Symbol;Acc:MGI:1920618]	-	GO:0005576//extracellular region;GO:0005581//collagen trimer;GO:0005615//extracellular space;GO:0062023//collagen-containing extracellular matrix	GO:0005515//protein binding	-
ENSMUSG00000021253	565	614	578	1320	1627	1054	14.27	14.97	13.33	23.9	30.04	20.26	14.19	24.7333	0.801582	4.22167e-06	0.00553687	Tgfb3	Human Diseases;Environmental Information Processing;Human Diseases;Environmental Information Processing;Human Diseases;Human Diseases;Human Diseases;Human Diseases;Human Diseases;Cellular Processes;Human Diseases;Human Diseases;Environmental Information Processing;Human Diseases;Human Diseases;Environmental Information Processing;Cellular Processes;Human Diseases;Human Diseases;Human Diseases;Hum…	Cancers;Signaling molecules and interaction;Infectious diseases;Signal transduction;Infectious diseases;Immune diseases;Infectious diseases;Cardiovascular diseases;Infectious diseases;Cell growth and death;Cancers;Infectious diseases;Signal transduction;Infectious diseases;Cancers;Signal transduction;Cell growth and death;Infectious diseases;Immune diseases;Endocrine and metabolic diseases;Infect…	K13377;K13377;K13377;K13377;K13377;K13377;K13377;K13377;K13377;K13377;K13377;K13377;K13377;K13377;K13377;K13377;K13377;K13377;K13377;K13377;K13377;K13377;K13377;K13377;K13377;K13377;K13377	transforming growth factor, beta 3 [Source:MGI Symbol;Acc:MGI:98727]	ko05200//Pathways in cancer;ko04060//Cytokine-cytokine receptor interaction;ko05152//Tuberculosis;ko04010//MAPK signaling pathway;ko05166//HTLV-I infection;ko05323//Rheumatoid arthritis;ko05146//Amoebiasis;ko05414//Dilated cardiomyopathy (DCM);ko05140//Leishmaniasis;ko04218//Cellular senescence;ko05225//Hepatocellular carcinoma;ko05161//Hepatitis B;ko04390//Hippo signaling pathway;ko05142//Chagas…	GO:0005576//extracellular region;GO:0005615//extracellular space;GO:0005634//nucleus;GO:0005737//cytoplasm;GO:0009986//cell surface;GO:0030141//secretory granule;GO:0030315//T-tubule;GO:0043025//neuronal cell body;GO:0043231//intracellular membrane-bounded organelle;GO:0062023//collagen-containing extracellular matrix	GO:0005114//type II transforming growth factor beta receptor binding;GO:0005160//transforming growth factor beta receptor binding;GO:0008083//growth factor activity;GO:0034713//type I transforming growth factor beta receptor binding;GO:0034714//type III transforming growth factor beta receptor binding;GO:0042802//identical protein binding;GO:0044877//protein-containing complex binding;GO:0050431/…	GO:0000187//activation of MAPK activity;GO:0001666//response to hypoxia;GO:0007179//transforming growth factor beta receptor signaling pathway;GO:0007435//salivary gland morphogenesis;GO:0007565//female pregnancy;GO:0007568//aging;GO:0008284//positive regulation of cell proliferation;GO:0008285//negative regulation of cell proliferation;GO:0010718//positive regulation of epithelial to mesenchymal…
ENSMUSG00000025316	316	228	328	675	638	612	13.6	11.75	13.57	22.13	19.44	21.16	12.9733	20.91	0.688644	4.2477e-06	0.00553687	Banp	-	-	-	BTG3 associated nuclear protein [Source:MGI Symbol;Acc:MGI:1889023]	-	GO:0005634//nucleus;GO:0005654//nucleoplasm;GO:0016020//membrane;GO:0016021//integral component of membrane;GO:0016604//nuclear body	GO:0003677//DNA binding;GO:0005515//protein binding;GO:0042802//identical protein binding	GO:0006325//chromatin organization;GO:0007049//cell cycle;GO:0007275//multicellular organism development;GO:0034504//protein localization to nucleus;GO:0042177//negative regulation of protein catabolic process;GO:0045893//positive regulation of transcription, DNA-templated
ENSMUSG00000024173	76	58	88	195	282	182	5.43	3.94	5.63	9.8	14.27	9.84	5	11.3033	1.17675	5.21967e-06	0.00628047	Tpsab1	Human Diseases	Infectious diseases	K01340	tryptase alpha/beta 1 [Source:MGI Symbol;Acc:MGI:96943]	ko05164//Influenza A	-	GO:0004252//serine-type endopeptidase activity;GO:0008233//peptidase activity;GO:0008236//serine-type peptidase activity;GO:0016787//hydrolase activity	GO:0006508//proteolysis
ENSMUSG00000029657	996	1261	1206	2910	2834	1963	22.79	27.71	25.51	48.36	49	35.52	25.3367	44.2933	0.805863	6.2813e-06	0.00701801	Hsph1	Genetic Information Processing	Folding, sorting and degradation	K09485	heat shock 105kDa/110kDa protein 1 [Source:MGI Symbol;Acc:MGI:105053]	ko04141//Protein processing in endoplasmic reticulum	GO:0005576//extracellular region;GO:0005634//nucleus;GO:0005654//nucleoplasm;GO:0005737//cytoplasm;GO:0005829//cytosol;GO:0005874//microtubule;GO:0032991//protein-containing complex	GO:0000166//nucleotide binding;GO:0000774//adenyl-nucleotide exchange factor activity;GO:0005515//protein binding;GO:0005524//ATP binding;GO:0016887//ATPase activity;GO:0043014//alpha-tubulin binding	GO:0006986//response to unfolded protein;GO:0043524//negative regulation of neuron apoptotic process;GO:0045345//positive regulation of MHC class I biosynthetic process;GO:0045944//positive regulation of transcription by RNA polymerase II;GO:0050790//regulation of catalytic activity;GO:0051085//chaperone cofactor-dependent protein refolding;GO:0051135//positive regulation of NK T cell activation;…
ENSMUSG00000047250	2993	2449	2560	5081	5571	5427	106.66	87.15	80.96	127.28	140.49	146.43	91.59	138.067	0.592103	1.06165e-05	0.0102501	Ptgs1	Metabolism;Organismal Systems;Organismal Systems;Metabolism;Organismal Systems	Global and overview maps;Nervous system;Immune system;Lipid metabolism;Endocrine system	K00509;K00509;K00509;K00509;K00509	prostaglandin-endoperoxide synthase 1 [Source:MGI Symbol;Acc:MGI:97797]	ko01100//Metabolic pathways;ko04726//Serotonergic synapse;ko04611//Platelet activation;ko00590//Arachidonic acid metabolism;ko04923//Regulation of lipolysis in adipocyte	GO:0001750//photoreceptor outer segment;GO:0005635//nuclear envelope;GO:0005737//cytoplasm;GO:0005783//endoplasmic reticulum;GO:0005789//endoplasmic reticulum membrane;GO:0005794//Golgi apparatus;GO:0016020//membrane;GO:0043231//intracellular membrane-bounded organelle	GO:0004601//peroxidase activity;GO:0004666//prostaglandin-endoperoxide synthase activity;GO:0016491//oxidoreductase activity;GO:0020037//heme binding;GO:0046872//metal ion binding;GO:0051213//dioxygenase activity	GO:0001516//prostaglandin biosynthetic process;GO:0006629//lipid metabolic process;GO:0006631//fatty acid metabolic process;GO:0006633//fatty acid biosynthetic process;GO:0006693//prostaglandin metabolic process;GO:0006954//inflammatory response;GO:0006979//response to oxidative stress;GO:0007612//learning;GO:0007613//memory;GO:0008217//regulation of blood pressure;GO:0010700//negative regulation…
ENSMUSG00000028108	2373	2231	2628	5275	4389	3982	134.03	128.04	139.77	243.35	192.28	178.95	133.947	204.86	0.61298	1.114e-05	0.0102501	Ecm1	-	-	-	extracellular matrix protein 1 [Source:MGI Symbol;Acc:MGI:103060]	-	GO:0005576//extracellular region;GO:0005615//extracellular space;GO:0062023//collagen-containing extracellular matrix	GO:0002020//protease binding;GO:0005134//interleukin-2 receptor binding;GO:0005201//extracellular matrix structural constituent;GO:0005515//protein binding;GO:0008022//protein C-terminus binding;GO:0019899//enzyme binding;GO:0043236//laminin binding	GO:0001503//ossification;GO:0001525//angiogenesis;GO:0001938//positive regulation of endothelial cell proliferation;GO:0001960//negative regulation of cytokine-mediated signaling pathway;GO:0002063//chondrocyte development;GO:0002828//regulation of type 2 immune response;GO:0003416//endochondral bone growth;GO:0006357//regulation of transcription by RNA polymerase II;GO:0006954//inflammatory resp…
ENSMUSG00000029432	265	324	339	287	261	231	10.72	13.01	12.64	8.45	7.79	7.12	12.1233	7.78667	-0.638709	2.34886e-05	0.0174957	Nipsnap2	-	-	-	nipsnap homolog 2 [Source:MGI Symbol;Acc:MGI:1278343]	-	GO:0005739//mitochondrion;GO:0005741//mitochondrial outer membrane	-	GO:0006119//oxidative phosphorylation;GO:0007005//mitochondrion organization
ENSMUSG00000035126	32	33	24	104	94	83	1.56	1.16	0.86	1.6	2.21	1.81	1.19333	1.87333	0.650611	2.99038e-05	0.0212168	Dnai4	-	-	-	dynein axonemal intermediate chain 4 [Source:MGI Symbol;Acc:MGI:2385328]	-	GO:0005737//cytoplasm;GO:0005856//cytoskeleton;GO:0005858//axonemal dynein complex;GO:0005929//cilium;GO:0005930//axoneme;GO:0031514//motile cilium;GO:0042995//cell projection	GO:0005515//protein binding;GO:0045503//dynein light chain binding;GO:0045504//dynein heavy chain binding	GO:0002244//hematopoietic progenitor cell differentiation;GO:0003341//cilium movement;GO:0007018//microtubule-based movement;GO:0070286//axonemal dynein complex assembly
ENSMUSG00000019577	325	522	441	984	1113	869	8.06	13.41	9.96	17.49	20.06	16.64	10.4767	18.0633	0.785884	3.11971e-05	0.0212168	Pdk4	-	-	-	pyruvate dehydrogenase kinase, isoenzyme 4 [Source:MGI Symbol;Acc:MGI:1351481]	-	GO:0005739//mitochondrion;GO:0005743//mitochondrial inner membrane;GO:0005759//mitochondrial matrix	GO:0000166//nucleotide binding;GO:0004672//protein kinase activity;GO:0004712//protein serine/threonine/tyrosine kinase activity;GO:0004740//pyruvate dehydrogenase (acetyl-transferring) kinase activity;GO:0005524//ATP binding;GO:0016301//kinase activity;GO:0016740//transferase activity	GO:0005975//carbohydrate metabolic process;GO:0006006//glucose metabolic process;GO:0006468//protein phosphorylation;GO:0006885//regulation of pH;GO:0008286//insulin receptor signaling pathway;GO:0009267//cellular response to starvation;GO:0010510//regulation of acetyl-CoA biosynthetic process from pyruvate;GO:0010565//regulation of cellular ketone metabolic process;GO:0010906//regulation of gluc…
ENSMUSG00000002763	291	282	315	542	631	571	7.77	7.27	7.68	10.37	12.32	11.6	7.57333	11.43	0.593825	3.31091e-05	0.0215789	Pex6	Cellular Processes	Transport and catabolism	K13339	peroxisomal biogenesis factor 6 [Source:MGI Symbol;Acc:MGI:2385054]	ko04146//Peroxisome	GO:0001750//photoreceptor outer segment;GO:0005737//cytoplasm;GO:0005777//peroxisome;GO:0005778//peroxisomal membrane;GO:0005829//cytosol;GO:0016020//membrane;GO:0042995//cell projection;GO:0097733//photoreceptor cell cilium	GO:0000166//nucleotide binding;GO:0005515//protein binding;GO:0005524//ATP binding;GO:0008022//protein C-terminus binding;GO:0016887//ATPase activity;GO:0044877//protein-containing complex binding	GO:0006625//protein targeting to peroxisome;GO:0007031//peroxisome organization;GO:0016558//protein import into peroxisome matrix;GO:0016561//protein import into peroxisome matrix, translocation;GO:0050821//protein stabilization
ENSMUSG00000027750	2121	2553	3255	5597	7660	4779	58.26	67.67	81.42	110.25	154.16	99.94	69.1167	121.45	0.813257	5.06645e-05	0.0276379	Postn	-	-	-	periostin, osteoblast specific factor [Source:MGI Symbol;Acc:MGI:1926321]	-	GO:0005576//extracellular region;GO:0005615//extracellular space;GO:0005737//cytoplasm;GO:0005794//Golgi apparatus;GO:0005802//trans-Golgi network;GO:0031012//extracellular matrix;GO:0031594//neuromuscular junction;GO:0062023//collagen-containing extracellular matrix	GO:0005201//extracellular matrix structural constituent;GO:0005515//protein binding;GO:0008201//heparin binding;GO:0046872//metal ion binding;GO:0050839//cell adhesion molecule binding	GO:0001666//response to hypoxia;GO:0001953//negative regulation of cell-matrix adhesion;GO:0003073//regulation of systemic arterial blood pressure;GO:0007155//cell adhesion;GO:0008593//regulation of Notch signaling pathway;GO:0009612//response to mechanical stimulus;GO:0009888//tissue development;GO:0014850//response to muscle activity;GO:0014911//positive regulation of smooth muscle cell migrati…
ENSMUSG00000046916	23	18	20	100	56	73	0.69	0.52	0.55	2.15	1.23	1.67	0.586667	1.68333	1.52071	5.26176e-05	0.0276379	Myct1	-	-	-	myc target 1 [Source:MGI Symbol;Acc:MGI:1915882]	-	GO:0005634//nucleus;GO:0005654//nucleoplasm;GO:0016020//membrane;GO:0016021//integral component of membrane;GO:0031965//nuclear membrane;GO:0043231//intracellular membrane-bounded organelle	GO:0003674//molecular_function	GO:0061484//hematopoietic stem cell homeostasis
ENSMUSG00000052684	1101	1008	1178	1968	2240	2731	29.49	26.07	28.82	37.79	43.87	55.69	28.1267	45.7833	0.702884	5.3007e-05	0.0276379	Jun	Human Diseases;Human Diseases;Human Diseases;Environmental Information Processing;Human Diseases;Human Diseases;Human Diseases;Human Diseases;Human Diseases;Human Diseases;Organismal Systems;Human Diseases;Environmental Information Processing;Cellular Processes;Organismal Systems;Human Diseases;Human Diseases;Cellular Processes;Human Diseases;Human Diseases;Environmental Information Processing;Hu…	Cancers;Infectious diseases;Infectious diseases;Signal transduction;Infectious disease: viral;Infectious diseases;Immune diseases;Infectious diseases;Infectious diseases;Cancers;Immune system;Infectious diseases;Signal transduction;Cellular community - eukaryotes;Immune system;Infectious diseases;Infectious diseases;Cellular community - eukaryotes;Infectious disease: bacterial;Infectious diseases…	K04448;K04448;K04448;K04448;K04448;K04448;K04448;K04448;K04448;K04448;K04448;K04448;K04448;K04448;K04448;K04448;K04448;K04448;K04448;K04448;K04448;K04448;K04448;K04448;K04448;K04448;K04448;K04448;K04448;K04448;K04448;K04448;K04448;K04448;K04448;K04448;K04448;K04448;K04448;K04448;K04448;K04448;K04448;K04448;K04448;K04448;K04448;K04448;K04448;K04448;K04448;K04448;K04448;K04448;K04448	jun proto-oncogene [Source:MGI Symbol;Acc:MGI:96646]	ko05200//Pathways in cancer;ko05169//Epstein-Barr virus infection;ko05130//Pathogenic Escherichia coli infection;ko04010//MAPK signaling pathway;ko05170//Human immunodeficiency virus 1 infection;ko05166//HTLV-I infection;ko05323//Rheumatoid arthritis;ko05131//Shigellosis;ko05132//Salmonella infection;ko05203//Viral carcinogenesis;ko04621//NOD-like receptor signaling pathway;ko05167//Kaposi sarcom…	GO:0000785//chromatin;GO:0000791//euchromatin;GO:0005634//nucleus;GO:0005654//nucleoplasm;GO:0005667//transcription factor complex;GO:0005829//cytosol;GO:0005886//plasma membrane;GO:0017053//transcriptional repressor complex;GO:0035976//transcription factor AP-1 complex	GO:0000976//transcription regulatory region sequence-specific DNA binding;GO:0000978//RNA polymerase II proximal promoter sequence-specific DNA binding;GO:0000981//DNA-binding transcription factor activity, RNA polymerase II-specific;GO:0001102//RNA polymerase II activating transcription factor binding;GO:0001227//DNA-binding transcription repressor activity, RNA polymerase II-specific;GO:0001228…	GO:0000122//negative regulation of transcription by RNA polymerase II;GO:0001525//angiogenesis;GO:0001774//microglial cell activation;GO:0001836//release of cytochrome c from mitochondria;GO:0001889//liver development;GO:0001938//positive regulation of endothelial cell proliferation;GO:0003151//outflow tract morphogenesis;GO:0006351//transcription, DNA-templated;GO:0006355//regulation of transcri…
ENSMUSG00000056313	76	57	56	137	203	197	3.6	2.6	2.42	4.65	7.02	7.1	2.87333	6.25667	1.12267	7.77963e-05	0.0368755	Tcim	-	-	-	transcriptional and immune response regulator [Source:MGI Symbol;Acc:MGI:1916318]	-	GO:0005634//nucleus;GO:0005654//nucleoplasm;GO:0005730//nucleolus;GO:0005737//cytoplasm;GO:0005829//cytosol;GO:0005886//plasma membrane;GO:0016607//nuclear speck	GO:0005112//Notch binding	GO:0002264//endothelial cell activation involved in immune response;GO:0006915//apoptotic process;GO:0010739//positive regulation of protein kinase A signaling;GO:0034605//cellular response to heat;GO:0043066//negative regulation of apoptotic process;GO:0043620//regulation of DNA-templated transcription in response to stress;GO:0045746//negative regulation of Notch signaling pathway;GO:1900020//p…
ENSMUSG00000028369	386	440	630	1027	1046	941	3.12	3.4	4.89	6.21	6.42	5.99	3.80333	6.20667	0.706554	9.95572e-05	0.045485	Svep1	-	-	-	sushi, von Willebrand factor type A, EGF and pentraxin domain containing 1 [Source:MGI Symbol;Acc:MGI:1928849]	-	GO:0005576//extracellular region;GO:0005615//extracellular space;GO:0005634//nucleus;GO:0005737//cytoplasm;GO:0016020//membrane;GO:0031012//extracellular matrix	GO:0003682//chromatin binding;GO:0005509//calcium ion binding;GO:0005515//protein binding	GO:0001945//lymph vessel development;GO:0003017//lymph circulation;GO:0007155//cell adhesion;GO:0008544//epidermis development;GO:0010467//gene expression;GO:0016477//cell migration;GO:0036303//lymph vessel morphogenesis;GO:0048014//Tie signaling pathway;GO:0090136//epithelial cell-cell adhesion;GO:0120193//tight junction organization
ENSMUSG00000057137	249	169	286	452	638	741	9.5	4.92	7.96	11.65	14.16	21.95	7.46	15.92	1.09359	0.000104684	0.045485	Tmem140	-	-	-	transmembrane protein 140 [Source:MGI Symbol;Acc:MGI:1915737]	-	GO:0005575//cellular_component;GO:0016020//membrane;GO:0016021//integral component of membrane	GO:0003674//molecular_function	GO:0008150//biological_process
ENSMUSG00000022037	19	10	35	79	117	70	0.9	0.46	1.57	2.67	4.04	2.51	0.976667	3.07333	1.65387	0.000143628	0.0547957	Clu	Organismal Systems	Immune system	K17252	clusterin [Source:MGI Symbol;Acc:MGI:88423]	ko04610//Complement and coagulation cascades	GO:0005576//extracellular region;GO:0005615//extracellular space;GO:0005634//nucleus;GO:0005737//cytoplasm;GO:0005739//mitochondrion;GO:0005743//mitochondrial inner membrane;GO:0005783//endoplasmic reticulum;GO:0005829//cytosol;GO:0005856//cytoskeleton;GO:0009986//cell surface;GO:0016020//membrane;GO:0016235//aggresome;GO:0030426//growth cone;GO:0031410//cytoplasmic vesicle;GO:0031966//mitochondr…	GO:0001540//amyloid-beta binding;GO:0005102//signaling receptor binding;GO:0005515//protein binding;GO:0031625//ubiquitin protein ligase binding;GO:0044877//protein-containing complex binding;GO:0047485//protein N-terminus binding;GO:0048156//tau protein binding;GO:0050750//low-density lipoprotein particle receptor binding;GO:0051082//unfolded protein binding;GO:0051787//misfolded protein binding	GO:0000902//cell morphogenesis;GO:0001774//microglial cell activation;GO:0002434//immune complex clearance;GO:0008284//positive regulation of cell proliferation;GO:0009615//response to virus;GO:0010628//positive regulation of gene expression;GO:0017038//protein import;GO:0031018//endocrine pancreas development;GO:0031333//negative regulation of protein complex assembly;GO:0031334//positive regula…
ENSMUSG00000033715	93	104	88	79	58	58	2.97	4.49	5.38	2.46	1.26	1.23	4.28	1.65	-1.37514	0.000151532	0.0556895	Akr1c14	Metabolism;Metabolism;Metabolism;Organismal Systems;Metabolism	Global and overview maps;Lipid metabolism;Lipid metabolism;Endocrine system;Metabolism of cofactors and vitamins	K04119;K04119;K04119;K04119;K04119	aldo-keto reductase family 1, member C14 [Source:MGI Symbol;Acc:MGI:2145458]	ko01100//Metabolic pathways;ko00140//Steroid hormone biosynthesis;ko00590//Arachidonic acid metabolism;ko04913//Ovarian Steroidogenesis;ko00790//Folate biosynthesis	GO:0005829//cytosol	GO:0004032//alditol:NADP+ 1-oxidoreductase activity;GO:0016229//steroid dehydrogenase activity;GO:0016491//oxidoreductase activity;GO:0032052//bile acid binding;GO:0047023//androsterone dehydrogenase activity;GO:0047086//ketosteroid monooxygenase activity;GO:0047834//D-threo-aldose 1-dehydrogenase activity	GO:0006693//prostaglandin metabolic process;GO:0008202//steroid metabolic process;GO:0021766//hippocampus development;GO:0042448//progesterone metabolic process;GO:0044597//daunorubicin metabolic process;GO:0044598//doxorubicin metabolic process;GO:0055114//oxidation-reduction process
ENSMUSG00000040209	768	839	820	880	762	738	19.24	9.5	11.77	9.78	9.12	3.47	13.5033	7.45667	-0.856713	0.000167794	0.0563999	Zfp704	-	-	-	zinc finger protein 704 [Source:MGI Symbol;Acc:MGI:2180715]	-	GO:0005634//nucleus	GO:0000978//RNA polymerase II proximal promoter sequence-specific DNA binding;GO:0000987//proximal promoter sequence-specific DNA binding;GO:0003677//DNA binding;GO:0003700//DNA-binding transcription factor activity;GO:0046872//metal ion binding;GO:1990837//sequence-specific double-stranded DNA binding	GO:0006357//regulation of transcription by RNA polymerase II
ENSMUSG00000027368	128	120	143	388	575	212	6.66	6.03	6.66	14.14	21.33	8.24	6.45	14.57	1.17563	0.000183226	0.0597089	Dusp2	Environmental Information Processing;Organismal Systems	Signal transduction;Development and regeneration	K04459;K04459	dual specificity phosphatase 2 [Source:MGI Symbol;Acc:MGI:101911]	ko04010//MAPK signaling pathway;ko04361//Axon regeneration	GO:0005634//nucleus;GO:0005654//nucleoplasm;GO:0005737//cytoplasm;GO:0031965//nuclear membrane	GO:0004721//phosphoprotein phosphatase activity;GO:0004722//protein serine/threonine phosphatase activity;GO:0004725//protein tyrosine phosphatase activity;GO:0005515//protein binding;GO:0008138//protein tyrosine/serine/threonine phosphatase activity;GO:0008330//protein tyrosine/threonine phosphatase activity;GO:0016787//hydrolase activity;GO:0016791//phosphatase activity;GO:0017017//MAP kinase t…	GO:0000188//inactivation of MAPK activity;GO:0001706//endoderm formation;GO:0006470//protein dephosphorylation;GO:0016311//dephosphorylation;GO:0035335//peptidyl-tyrosine dephosphorylation;GO:0035970//peptidyl-threonine dephosphorylation
ENSMUSG00000026004	197	172	244	411	416	389	5.31	4.45	6.82	8.62	8.74	8.68	5.52667	8.68	0.651285	0.000188168	0.0600678	Kansl1l	-	-	-	KAT8 regulatory NSL complex subunit 1-like [Source:MGI Symbol;Acc:MGI:1915941]	-	GO:0000123//histone acetyltransferase complex;GO:0044545//NSL complex	GO:0035035//histone acetyltransferase binding	GO:0008150//biological_process
ENSMUSG00000090877	205	220	319	697	529	445	6.25	6.47	8.89	15.22	11.78	10.31	7.20333	12.4367	0.787863	0.000234707	0.0706017	Hspa1b	Environmental Information Processing;Cellular Processes;Human Diseases;Genetic Information Processing;Genetic Information Processing;Organismal Systems;Organismal Systems;Human Diseases;Organismal Systems;Human Diseases	Signal transduction;Transport and catabolism;Infectious diseases;Folding, sorting and degradation;Transcription;Endocrine system;Immune system;Infectious diseases;Aging;Infectious diseases	K03283;K03283;K03283;K03283;K03283;K03283;K03283;K03283;K03283;K03283	heat shock protein 1B [Source:MGI Symbol;Acc:MGI:99517]	ko04010//MAPK signaling pathway;ko04144//Endocytosis;ko05162//Measles;ko04141//Protein processing in endoplasmic reticulum;ko03040//Spliceosome;ko04915//Estrogen signaling pathway;ko04612//Antigen processing and presentation;ko05145//Toxoplasmosis;ko04213//Longevity regulating pathway - multiple species;ko05134//Legionellosis	GO:0002199//zona pellucida receptor complex;GO:0005634//nucleus;GO:0005737//cytoplasm;GO:0005739//mitochondrion;GO:0005759//mitochondrial matrix;GO:0005813//centrosome;GO:0005815//microtubule organizing center;GO:0005829//cytosol;GO:0005856//cytoskeleton;GO:0005886//plasma membrane;GO:0008180//COP9 signalosome;GO:0044297//cell body	GO:0000166//nucleotide binding;GO:0005515//protein binding;GO:0005524//ATP binding;GO:0016887//ATPase activity;GO:0031072//heat shock protein binding;GO:0031625//ubiquitin protein ligase binding;GO:0044183//protein binding involved in protein folding;GO:0051082//unfolded protein binding;GO:0051787//misfolded protein binding	GO:0006457//protein folding;GO:0007339//binding of sperm to zona pellucida;GO:0009408//response to heat;GO:0016192//vesicle-mediated transport;GO:0032436//positive regulation of proteasomal ubiquitin-dependent protein catabolic process;GO:0034620//cellular response to unfolded protein;GO:0042026//protein refolding;GO:0043066//negative regulation of apoptotic process;GO:0043154//negative regulatio…
ENSMUSG00000015217	333	440	386	367	283	174	17.76	23.38	19.05	14.17	11.42	7.54	20.0633	11.0433	-0.861386	0.000255845	0.0741097	Hmgb3	-	-	-	high mobility group box 3 [Source:MGI Symbol;Acc:MGI:1098219]	-	GO:0005634//nucleus;GO:0005694//chromosome;GO:0005737//cytoplasm	GO:0000400//four-way junction DNA binding;GO:0003677//DNA binding;GO:0003723//RNA binding;GO:0008301//DNA binding, bending	GO:0002376//immune system process;GO:0006357//regulation of transcription by RNA polymerase II;GO:0032392//DNA geometric change;GO:0045087//innate immune response;GO:0045578//negative regulation of B cell differentiation;GO:0045638//negative regulation of myeloid cell differentiation
ENSMUSG00000005958	124	161	199	421	468	275	2.67	3.67	4.06	6.22	7.5	4.34	3.46667	6.02	0.796214	0.000263838	0.0747092	Ephb3	Organismal Systems	Development	K05112	Eph receptor B3 [Source:MGI Symbol;Acc:MGI:104770]	ko04360//Axon guidance	GO:0005886//plasma membrane;GO:0005887//integral component of plasma membrane;GO:0016020//membrane;GO:0016021//integral component of membrane;GO:0030425//dendrite;GO:0042995//cell projection;GO:0043005//neuron projection;GO:0043235//receptor complex	GO:0000166//nucleotide binding;GO:0004672//protein kinase activity;GO:0004713//protein tyrosine kinase activity;GO:0004714//transmembrane receptor protein tyrosine kinase activity;GO:0005003//ephrin receptor activity;GO:0005005//transmembrane-ephrin receptor activity;GO:0005515//protein binding;GO:0005524//ATP binding;GO:0008046//axon guidance receptor activity;GO:0016301//kinase activity;GO:0016…	GO:0001525//angiogenesis;GO:0001655//urogenital system development;GO:0006468//protein phosphorylation;GO:0007169//transmembrane receptor protein tyrosine kinase signaling pathway;GO:0007275//multicellular organism development;GO:0007399//nervous system development;GO:0007411//axon guidance;GO:0007413//axonal fasciculation;GO:0016310//phosphorylation;GO:0016477//cell migration;GO:0018108//peptidy…
ENSMUSG00000078897	163	194	179	109	99	162	13.68	16.47	13.87	7.24	7.45	10.65	14.6733	8.44667	-0.796743	0.000281835	0.0761482	Gm4724	Human Diseases	Infectious diseases	K09228	predicted gene 4724 [Source:MGI Symbol;Acc:MGI:3782904]	ko05168//Herpes simplex infection	GO:0005575//cellular_component;GO:0005634//nucleus	GO:0000978//RNA polymerase II proximal promoter sequence-specific DNA binding;GO:0001228//DNA-binding transcription activator activity, RNA polymerase II-specific;GO:0003674//molecular_function;GO:0046872//metal ion binding	GO:0006355//regulation of transcription, DNA-templated;GO:0006357//regulation of transcription by RNA polymerase II;GO:0008150//biological_process;GO:0045944//positive regulation of transcription by RNA polymerase II
ENSMUSG00000020601	358	551	565	942	1131	1054	7.29	11.18	12.97	14.03	17.96	17.82	10.48	16.6033	0.663834	0.000282355	0.0761482	Trib2	-	-	-	tribbles pseudokinase 2 [Source:MGI Symbol;Acc:MGI:2145021]	-	GO:0005634//nucleus;GO:0005737//cytoplasm;GO:0005856//cytoskeleton	GO:0004672//protein kinase activity;GO:0004860//protein kinase inhibitor activity;GO:0005524//ATP binding;GO:0008134//transcription factor binding;GO:0031434//mitogen-activated protein kinase kinase binding;GO:0031625//ubiquitin protein ligase binding;GO:0055106//ubiquitin-protein transferase regulator activity	GO:0006468//protein phosphorylation;GO:0006469//negative regulation of protein kinase activity;GO:0032436//positive regulation of proteasomal ubiquitin-dependent protein catabolic process;GO:0032693//negative regulation of interleukin-10 production;GO:0043405//regulation of MAP kinase activity;GO:0043433//negative regulation of DNA-binding transcription factor activity;GO:0045599//negative regula…
ENSMUSG00000063415	82	129	152	303	273	264	1.59	2.43	2.69	4.2	3.92	3.89	2.23667	4.00333	0.839851	0.000290051	0.0762533	Cyp26b1	Metabolism;Metabolism	Global and overview maps;Metabolism of cofactors and vitamins	K12664;K12664	cytochrome P450, family 26, subfamily b, polypeptide 1 [Source:MGI Symbol;Acc:MGI:2176159]	ko01100//Metabolic pathways;ko00830//Retinol metabolism	GO:0005737//cytoplasm;GO:0005783//endoplasmic reticulum;GO:0005789//endoplasmic reticulum membrane;GO:0016020//membrane;GO:0043231//intracellular membrane-bounded organelle	GO:0001972//retinoic acid binding;GO:0004497//monooxygenase activity;GO:0005506//iron ion binding;GO:0008401//retinoic acid 4-hydroxylase activity;GO:0016491//oxidoreductase activity;GO:0016705//oxidoreductase activity, acting on paired donors, with incorporation or reduction of molecular oxygen;GO:0016709//oxidoreductase activity, acting on paired donors, with incorporation or reduction of molec…	GO:0001709//cell fate determination;GO:0001768//establishment of T cell polarity;GO:0001822//kidney development;GO:0006805//xenobiotic metabolic process;GO:0006954//inflammatory response;GO:0007140//male meiotic nuclear division;GO:0007283//spermatogenesis;GO:0009954//proximal/distal pattern formation;GO:0010628//positive regulation of gene expression;GO:0016125//sterol metabolic process;GO:00303…
ENSMUSG00000040093	47	64	64	164	299	113	0.86	1.14	1.49	3.03	4.41	1.89	1.16333	3.11	1.41865	0.000292495	0.0762533	Bmf	Human Diseases	Cancers	K17460	BCL2 modifying factor [Source:MGI Symbol;Acc:MGI:2176433]	ko05206//MicroRNAs in cancer	GO:0001669//acrosomal vesicle;GO:0005737//cytoplasm;GO:0015629//actin cytoskeleton;GO:0016459//myosin complex	GO:0005515//protein binding	GO:0006915//apoptotic process;GO:0009267//cellular response to starvation;GO:0010507//negative regulation of autophagy;GO:0031334//positive regulation of protein complex assembly;GO:0034644//cellular response to UV;GO:0043065//positive regulation of apoptotic process;GO:0043276//anoikis;GO:0090200//positive regulation of release of cytochrome c from mitochondria;GO:1904093//negative regulation of…
ENSMUSG00000022096	384	405	436	983	1240	620	6	6.08	6.19	10.96	14.1	7.35	6.09	10.8033	0.826962	0.000343575	0.0881015	Hr	-	-	-	lysine demethylase and nuclear receptor corepressor [Source:MGI Symbol;Acc:MGI:96223]	-	GO:0000118//histone deacetylase complex;GO:0000785//chromatin;GO:0005634//nucleus;GO:0005654//nucleoplasm;GO:0016604//nuclear body	GO:0003677//DNA binding;GO:0003712//transcription coregulator activity;GO:0003714//transcription corepressor activity;GO:0005515//protein binding;GO:0016491//oxidoreductase activity;GO:0031490//chromatin DNA binding;GO:0032454//histone demethylase activity (H3-K9 specific);GO:0042809//vitamin D receptor binding;GO:0042826//histone deacetylase binding;GO:0044877//protein-containing complex binding…	GO:0006357//regulation of transcription by RNA polymerase II;GO:0033169//histone H3-K9 demethylation;GO:0043433//negative regulation of DNA-binding transcription factor activity;GO:0045892//negative regulation of transcription, DNA-templated
ENSMUSG00000033105	1052	963	1283	1033	869	1103	20.63	19.97	22.75	14.62	11.63	15.37	21.1167	13.8733	-0.606068	0.000520125	0.11228	Lss	Metabolism;Metabolism	Global and overview maps;Lipid metabolism	K01852;K01852	lanosterol synthase [Source:MGI Symbol;Acc:MGI:1336155]	ko01100//Metabolic pathways;ko00100//Steroid biosynthesis	GO:0005783//endoplasmic reticulum;GO:0005789//endoplasmic reticulum membrane;GO:0005811//lipid droplet;GO:0016020//membrane;GO:0043231//intracellular membrane-bounded organelle	GO:0000250//lanosterol synthase activity;GO:0016853//isomerase activity;GO:0016866//intramolecular transferase activity;GO:0042300//beta-amyrin synthase activity	GO:0006629//lipid metabolic process;GO:0006694//steroid biosynthetic process;GO:0006695//cholesterol biosynthetic process;GO:0016104//triterpenoid biosynthetic process;GO:0016125//sterol metabolic process;GO:0031647//regulation of protein stability
ENSMUSG00000045441	204	314	327	747	1255	444	2.09	3.11	3.06	5.49	9.4	3.46	2.75333	6.11667	1.15157	0.00058095	0.114614	Gprin3	-	-	-	GPRIN family member 3 [Source:MGI Symbol;Acc:MGI:1924785]	-	GO:0005886//plasma membrane	GO:0003674//molecular_function	GO:0031175//neuron projection development
ENSMUSG00000046442	132	117	128	326	256	220	1.78	1.52	1.73	3.31	2.52	2.26	1.67667	2.69667	0.685581	0.000586188	0.114614	Ppm1e	-	-	-	protein phosphatase 1E (PP2C domain containing) [Source:MGI Symbol;Acc:MGI:2444096]	-	GO:0005634//nucleus;GO:0005654//nucleoplasm;GO:0005730//nucleolus;GO:0005737//cytoplasm;GO:0005739//mitochondrion;GO:0032991//protein-containing complex	GO:0004721//phosphoprotein phosphatase activity;GO:0004722//protein serine/threonine phosphatase activity;GO:0016787//hydrolase activity;GO:0016791//phosphatase activity;GO:0043169//cation binding;GO:0046872//metal ion binding	GO:0006469//negative regulation of protein kinase activity;GO:0006470//protein dephosphorylation;GO:0035690//cellular response to drug;GO:0035970//peptidyl-threonine dephosphorylation;GO:0051496//positive regulation of stress fiber assembly
ENSMUSG00000022358	318	251	336	521	629	698	3.89	2.97	3.76	4.57	5.63	6.51	3.54	5.57	0.653928	0.000813257	0.146218	Fbxo32	Environmental Information Processing	Signal transduction	K10305	F-box protein 32 [Source:MGI Symbol;Acc:MGI:1914981]	ko04068//FoxO signaling pathway	GO:0005634//nucleus;GO:0005654//nucleoplasm;GO:0005737//cytoplasm;GO:0005829//cytosol;GO:0019005//SCF ubiquitin ligase complex;GO:0030018//Z disc	GO:0005515//protein binding	GO:0010614//negative regulation of cardiac muscle hypertrophy;GO:0010666//positive regulation of cardiac muscle cell apoptotic process;GO:0014878//response to electrical stimulus involved in regulation of muscle adaptation;GO:0014889//muscle atrophy;GO:0014894//response to denervation involved in regulation of muscle adaptation;GO:0016567//protein ubiquitination;GO:0071549//cellular response to d…
ENSMUSG00000061046	53	61	71	33	49	39	3.35	4.06	4	1.53	2.21	1.94	3.80333	1.89333	-1.00634	0.000903812	0.156325	Haghl	-	-	-	hydroxyacylglutathione hydrolase-like [Source:MGI Symbol;Acc:MGI:1919877]	-	GO:0005575//cellular_component	GO:0003674//molecular_function;GO:0004416//hydroxyacylglutathione hydrolase activity;GO:0016787//hydrolase activity;GO:0046872//metal ion binding	GO:0008150//biological_process;GO:0019243//methylglyoxal catabolic process to D-lactate via S-lactoyl-glutathione
ENSMUSG00000000295	114	118	140	108	113	79	11.35	11.34	12.73	7.71	8.23	5.99	11.8067	7.31	-0.691658	0.000919442	0.156325	Hddc2	-	-	-	HD domain containing 2 [Source:MGI Symbol;Acc:MGI:1916942]	-	GO:0005737//cytoplasm;GO:0005739//mitochondrion	GO:0002953//5'-deoxynucleotidase activity;GO:0016787//hydrolase activity;GO:0046872//metal ion binding	GO:0016311//dephosphorylation
ENSMUSG00000096210	1408	2204	1543	1492	1290	1540	58.53	88.47	58.57	44.46	39.21	48.73	68.5233	44.1333	-0.634727	0.000957191	0.159281	H1f0	-	-	-	H1.0 linker histone [Source:MGI Symbol;Acc:MGI:95893]	-	GO:0000785//chromatin;GO:0000786//nucleosome;GO:0000791//euchromatin;GO:0005634//nucleus;GO:0005654//nucleoplasm;GO:0005694//chromosome;GO:0005794//Golgi apparatus;GO:0015629//actin cytoskeleton;GO:0016604//nuclear body;GO:0017053//transcriptional repressor complex	GO:0003677//DNA binding;GO:0003680//AT DNA binding;GO:0003690//double-stranded DNA binding;GO:0031490//chromatin DNA binding;GO:0031492//nucleosomal DNA binding	GO:0000122//negative regulation of transcription by RNA polymerase II;GO:0006334//nucleosome assembly;GO:0006342//chromatin silencing;GO:0016584//nucleosome positioning;GO:0030261//chromosome condensation;GO:0031936//negative regulation of chromatin silencing;GO:0045910//negative regulation of DNA recombination;GO:2000679//positive regulation of transcription regulatory region DNA binding
ENSMUSG00000039109	66	53	77	134	218	135	1.43	1.15	1.54	2.09	3.46	2.24	1.37333	2.59667	0.918979	0.00128105	0.191175	F13a1	Organismal Systems	Immune system	K03917	coagulation factor XIII, A1 subunit [Source:MGI Symbol;Acc:MGI:1921395]	ko04610//Complement and coagulation cascades	GO:0005576//extracellular region;GO:0005737//cytoplasm;GO:0062023//collagen-containing extracellular matrix	GO:0003810//protein-glutamine gamma-glutamyltransferase activity;GO:0016740//transferase activity;GO:0016746//transferase activity, transferring acyl groups;GO:0046872//metal ion binding	GO:0007596//blood coagulation;GO:0007599//hemostasis;GO:0018149//peptide cross-linking;GO:0018215//protein phosphopantetheinylation;GO:0072378//blood coagulation, fibrin clot formation
ENSMUSG00000034445	365	299	416	674	664	616	12.99	9.35	16.43	19.77	20.49	18.51	12.9233	19.59	0.600139	0.00132963	0.192575	Cyb561a3	-	-	-	cytochrome b561 family, member A3 [Source:MGI Symbol;Acc:MGI:2686925]	-	GO:0005730//nucleolus;GO:0005764//lysosome;GO:0005765//lysosomal membrane;GO:0005768//endosome;GO:0016020//membrane;GO:0016021//integral component of membrane;GO:0031902//late endosome membrane;GO:0043231//intracellular membrane-bounded organelle	GO:0016491//oxidoreductase activity;GO:0046872//metal ion binding	GO:0006879//cellular iron ion homeostasis
ENSMUSG00000071516	312	533	533	377	408	200	67.79	111.86	105.79	58.75	64.85	33.16	95.1467	52.2533	-0.86463	0.00144829	0.204091	H2ac13	Human Diseases;Human Diseases;Cellular Processes	Immune diseases;Substance dependence;Cell growth and death	K11251;K11251;K11251	H2A clustered histone 13 [Source:MGI Symbol;Acc:MGI:2448457]	ko05322//Systemic lupus erythematosus;ko05034//Alcoholism;ko04217//Necroptosis	GO:0000786//nucleosome;GO:0005634//nucleus;GO:0005694//chromosome	GO:0003677//DNA binding;GO:0019899//enzyme binding;GO:0046982//protein heterodimerization activity	GO:0006342//chromatin silencing;GO:0008285//negative regulation of cell proliferation
ENSMUSG00000090150	123	90	155	249	255	274	3.16	2.47	3.85	4.43	4.69	5.17	3.16	4.76333	0.592047	0.00164044	0.221205	Acad11	-	-	-	acyl-Coenzyme A dehydrogenase family, member 11 [Source:MGI Symbol;Acc:MGI:2143169]	-	GO:0005634//nucleus;GO:0005777//peroxisome;GO:0031966//mitochondrial membrane	GO:0004466//long-chain-acyl-CoA dehydrogenase activity;GO:0016491//oxidoreductase activity;GO:0016627//oxidoreductase activity, acting on the CH-CH group of donors;GO:0017099//very-long-chain-acyl-CoA dehydrogenase activity;GO:0050660//flavin adenine dinucleotide binding;GO:0070991//medium-chain-acyl-CoA dehydrogenase activity	GO:0033539//fatty acid beta-oxidation using acyl-CoA dehydrogenase;GO:0055114//oxidation-reduction process
ENSMUSG00000036040	5	9	6	38	62	14	0.12	0.21	0.13	0.64	1.07	0.25	0.153333	0.653333	2.09115	0.00173516	0.231978	Adamtsl2	-	-	-	ADAMTS-like 2 [Source:MGI Symbol;Acc:MGI:1925044]	-	GO:0005576//extracellular region;GO:0031012//extracellular matrix	GO:0004222//metalloendopeptidase activity;GO:0005515//protein binding;GO:0050436//microfibril binding	GO:0006508//proteolysis;GO:0030198//extracellular matrix organization;GO:0030512//negative regulation of transforming growth factor beta receptor signaling pathway;GO:0060481//lobar bronchus epithelium development
ENSMUSG00000040998	69	65	75	200	191	109	1.28	1.21	1.38	2.77	2.81	1.69	1.29	2.42333	0.909622	0.0017925	0.233672	Npnt	Environmental Information Processing	Signaling molecules and interaction	K06824	nephronectin [Source:MGI Symbol;Acc:MGI:2148811]	ko04512//ECM-receptor interaction	GO:0005576//extracellular region;GO:0005604//basement membrane;GO:0016020//membrane;GO:0030485//smooth muscle contractile fiber;GO:0031012//extracellular matrix;GO:0034678//integrin alpha8-beta1 complex;GO:0062023//collagen-containing extracellular matrix	GO:0005178//integrin binding;GO:0005201//extracellular matrix structural constituent;GO:0005509//calcium ion binding	GO:0001657//ureteric bud development;GO:0001658//branching involved in ureteric bud morphogenesis;GO:0007155//cell adhesion;GO:0007160//cell-matrix adhesion;GO:0007275//multicellular organism development;GO:0010694//positive regulation of alkaline phosphatase activity;GO:0010811//positive regulation of cell-substrate adhesion;GO:0030154//cell differentiation;GO:0030198//extracellular matrix organ…
ENSMUSG00000064220	3335	5386	3969	3687	4245	2597	486.2	758.14	528.37	385.27	452.38	288.18	590.903	375.277	-0.654968	0.00179265	0.233672	H2ac18	Human Diseases;Human Diseases;Cellular Processes	Immune diseases;Substance dependence;Cell growth and death	K11251;K11251;K11251	H2A clustered histone 18 [Source:MGI Symbol;Acc:MGI:96097]	ko05322//Systemic lupus erythematosus;ko05034//Alcoholism;ko04217//Necroptosis	GO:0000786//nucleosome;GO:0005634//nucleus;GO:0005694//chromosome	GO:0003677//DNA binding;GO:0046982//protein heterodimerization activity	GO:0006334//nucleosome assembly;GO:0006342//chromatin silencing
ENSMUSG00000030254	613	763	722	663	726	415	14.11	17.93	15.38	10.62	12.75	6.57	15.8067	9.98	-0.663421	0.00182573	0.236017	Rad18	-	-	-	RAD18 E3 ubiquitin protein ligase [Source:MGI Symbol;Acc:MGI:1890476]	-	GO:0000785//chromatin;GO:0001741//XY body;GO:0005634//nucleus;GO:0005654//nucleoplasm;GO:0005657//replication fork;GO:0005737//cytoplasm;GO:0005813//centrosome;GO:0005815//microtubule organizing center;GO:0005856//cytoskeleton;GO:0016604//nuclear body;GO:0035861//site of double-strand break;GO:0042405//nuclear inclusion body;GO:0097505//Rad6-Rad18 complex	GO:0000403//Y-form DNA binding;GO:0003677//DNA binding;GO:0003697//single-stranded DNA binding;GO:0005515//protein binding;GO:0016740//transferase activity;GO:0031593//polyubiquitin modification-dependent protein binding;GO:0031625//ubiquitin protein ligase binding;GO:0042802//identical protein binding;GO:0044877//protein-containing complex binding;GO:0046872//metal ion binding;GO:0061630//ubiqui…	GO:0006281//DNA repair;GO:0006301//postreplication repair;GO:0006513//protein monoubiquitination;GO:0006974//cellular response to DNA damage stimulus;GO:0007283//spermatogenesis;GO:0009411//response to UV;GO:0016567//protein ubiquitination;GO:0045910//negative regulation of DNA recombination;GO:0051865//protein autoubiquitination;GO:0051984//positive regulation of chromosome segregation;GO:006054…
ENSMUSG00000027679	57	95	58	53	47	38	6.58	11.04	6.34	3.96	4.22	3.34	7.98667	3.84	-1.05649	0.00218925	0.27178	Dnajc19	-	-	-	DnaJ heat shock protein family (Hsp40) member C19 [Source:MGI Symbol;Acc:MGI:1914963]	-	GO:0001405//PAM complex, Tim23 associated import motor;GO:0005739//mitochondrion;GO:0005743//mitochondrial inner membrane;GO:0016020//membrane;GO:0016021//integral component of membrane;GO:0032991//protein-containing complex;GO:0098800//inner mitochondrial membrane protein complex;GO:0099617//matrix side of mitochondrial inner membrane	GO:0001671//ATPase activator activity;GO:0005515//protein binding	GO:0007601//visual perception;GO:0015031//protein transport;GO:0030150//protein import into mitochondrial matrix;GO:0032781//positive regulation of ATPase activity;GO:0048806//genitalia development;GO:1900208//regulation of cardiolipin metabolic process
ENSMUSG00000025854	366	372	480	705	754	674	11.08	8.72	12.19	17.26	16.64	16.48	10.6633	16.7933	0.65523	0.0022141	0.272701	Fam20c	-	-	-	FAM20C, golgi associated secretory pathway kinase [Source:MGI Symbol;Acc:MGI:2136853]	-	GO:0005576//extracellular region;GO:0005615//extracellular space;GO:0005737//cytoplasm;GO:0005794//Golgi apparatus	GO:0000166//nucleotide binding;GO:0004674//protein serine/threonine kinase activity;GO:0005509//calcium ion binding;GO:0005524//ATP binding;GO:0016301//kinase activity;GO:0016740//transferase activity;GO:0016773//phosphotransferase activity, alcohol group as acceptor;GO:0030145//manganese ion binding;GO:0046872//metal ion binding	GO:0001501//skeletal system development;GO:0006468//protein phosphorylation;GO:0016310//phosphorylation;GO:0030501//positive regulation of bone mineralization;GO:0031214//biomineral tissue development;GO:0036179//osteoclast maturation;GO:0040036//regulation of fibroblast growth factor receptor signaling pathway;GO:0045669//positive regulation of osteoblast differentiation;GO:0046034//ATP metaboli…
ENSMUSG00000032374	2014	1404	1636	2748	3541	4574	46.97	31.62	34.85	45.95	60.39	81.21	37.8133	62.5167	0.725346	0.00225632	0.275729	Plod2	Metabolism;Metabolism	Global and overview maps;Amino acid metabolism	K13645;K13645	procollagen lysine, 2-oxoglutarate 5-dioxygenase 2 [Source:MGI Symbol;Acc:MGI:1347007]	ko01100//Metabolic pathways;ko00310//Lysine degradation	GO:0005783//endoplasmic reticulum;GO:0005789//endoplasmic reticulum membrane;GO:0016020//membrane;GO:0030867//rough endoplasmic reticulum membrane	GO:0005506//iron ion binding;GO:0008475//procollagen-lysine 5-dioxygenase activity;GO:0016491//oxidoreductase activity;GO:0016705//oxidoreductase activity, acting on paired donors, with incorporation or reduction of molecular oxygen;GO:0031418//L-ascorbic acid binding;GO:0046872//metal ion binding;GO:0051213//dioxygenase activity	GO:0001666//response to hypoxia;GO:0017185//peptidyl-lysine hydroxylation;GO:0018215//protein phosphopantetheinylation;GO:0046947//hydroxylysine biosynthetic process;GO:0055114//oxidation-reduction process
ENSMUSG00000034173	11	18	18	43	58	45	0.57	0.61	0.57	1.05	1.45	1.61	0.583333	1.37	1.23178	0.0023034	0.278669	Zbed5	-	-	-	zinc finger, BED type containing 5 [Source:MGI Symbol;Acc:MGI:1919220]	-	GO:0005739//mitochondrion	-	GO:0008150//biological_process
ENSMUSG00000110195	52	51	90	155	194	120	1.08	1.03	1.71	2.31	2.94	1.9	1.27333	2.38333	0.904371	0.00234685	0.278824	Pde2a	Metabolism;Organismal Systems;Environmental Information Processing;Metabolism;Organismal Systems;Human Diseases	Global and overview maps;Sensory system;Signal transduction;Nucleotide metabolism;Endocrine system;Substance dependence	K18283;K18283;K18283;K18283;K18283;K18283	phosphodiesterase 2A, cGMP-stimulated [Source:MGI Symbol;Acc:MGI:2446107]	ko01100//Metabolic pathways;ko04740//Olfactory transduction;ko04022//cGMP - PKG signaling pathway;ko00230//Purine metabolism;ko04925//Aldosterone synthesis and secretion;ko05032//Morphine addiction	GO:0005634//nucleus;GO:0005737//cytoplasm;GO:0005739//mitochondrion;GO:0005741//mitochondrial outer membrane;GO:0005743//mitochondrial inner membrane;GO:0005759//mitochondrial matrix;GO:0005783//endoplasmic reticulum;GO:0005794//Golgi apparatus;GO:0005829//cytosol;GO:0005886//plasma membrane;GO:0016020//membrane;GO:0030424//axon;GO:0030425//dendrite;GO:0045121//membrane raft;GO:0048471//perinucle…	GO:0000166//nucleotide binding;GO:0000287//magnesium ion binding;GO:0004114//3',5'-cyclic-nucleotide phosphodiesterase activity;GO:0004115//3',5'-cyclic-AMP phosphodiesterase activity;GO:0004118//cGMP-stimulated cyclic-nucleotide phosphodiesterase activity;GO:0005515//protein binding;GO:0008081//phosphoric diester hydrolase activity;GO:0008270//zinc ion binding;GO:0016787//hydrolase activity;GO:0…	GO:0000122//negative regulation of transcription by RNA polymerase II;GO:0003170//heart valve development;GO:0003279//cardiac septum development;GO:0003281//ventricular septum development;GO:0007165//signal transduction;GO:0007193//adenylate cyclase-inhibiting G protein-coupled receptor signaling pathway;GO:0007507//heart development;GO:0010628//positive regulation of gene expression;GO:0010749//…
ENSMUSG00000074424	9	22	19	8	4	3	0.35	0.81	0.66	0.22	0.11	0.09	0.606667	0.14	-2.11548	0.00236841	0.278824	Spopfm2	Environmental Information Processing;Environmental Information Processing	Signal transduction;Signal transduction	K10523;K10523	speckle-type BTB/POZ protein family member 2 [Source:MGI Symbol;Acc:MGI:3702972]	ko04340//Hedgehog signaling pathway;ko04341//Hedgehog signaling pathway - fly	GO:0005634//nucleus;GO:0005737//cytoplasm	GO:0005515//protein binding;GO:0031625//ubiquitin protein ligase binding	GO:0030162//regulation of proteolysis;GO:0043161//proteasome-mediated ubiquitin-dependent protein catabolic process
ENSMUSG00000029009	621	454	699	1155	1167	979	9.87	6.53	10.54	14.77	16.92	12.03	8.98	14.5733	0.698544	0.00242887	0.279995	Mthfr	Metabolism;Metabolism;Human Diseases;Metabolism	Global and overview maps;Global and overview maps;Drug resistance;Metabolism of cofactors and vitamins	K00297;K00297;K00297;K00297	methylenetetrahydrofolate reductase [Source:MGI Symbol;Acc:MGI:106639]	ko01100//Metabolic pathways;ko01200//Carbon metabolism;ko01523//Antifolate resistance;ko00670//One carbon pool by folate	GO:0005829//cytosol;GO:0045202//synapse	GO:0003824//catalytic activity;GO:0004489//methylenetetrahydrofolate reductase (NAD(P)H) activity;GO:0016491//oxidoreductase activity;GO:0044877//protein-containing complex binding;GO:0050660//flavin adenine dinucleotide binding;GO:0050661//NADP binding;GO:0071949//FAD binding;GO:0072341//modified amino acid binding	GO:0001666//response to hypoxia;GO:0001843//neural tube closure;GO:0006555//methionine metabolic process;GO:0008152//metabolic process;GO:0009086//methionine biosynthetic process;GO:0031060//regulation of histone methylation;GO:0033274//response to vitamin B2;GO:0035999//tetrahydrofolate interconversion;GO:0042493//response to drug;GO:0043200//response to amino acid;GO:0046500//S-adenosylmethioni…
ENSMUSG00000045064	32	30	27	71	76	75	1.09	0.92	0.48	2.2	2.55	1.89	0.83	2.21333	1.41504	0.00249753	0.281427	Zc2hc1c	-	-	-	zinc finger, C2HC-type containing 1C [Source:MGI Symbol;Acc:MGI:1919600]	-	GO:0005575//cellular_component	GO:0003674//molecular_function;GO:0046872//metal ion binding	GO:0008150//biological_process
ENSMUSG00000030340	36	35	44	85	83	118	0.89	0.87	1.26	2.21	1.48	2.34	1.00667	2.01	0.997609	0.00252296	0.281427	Scnn1a	Organismal Systems;Organismal Systems	Sensory system;Excretory system	K04824;K04824	sodium channel, nonvoltage-gated 1 alpha [Source:MGI Symbol;Acc:MGI:101782]	ko04742//Taste transduction;ko04960//Aldosterone-regulated sodium reabsorption	GO:0005737//cytoplasm;GO:0005887//integral component of plasma membrane;GO:0016020//membrane;GO:0016021//integral component of membrane;GO:0016324//apical plasma membrane;GO:0031514//motile cilium;GO:0034706//sodium channel complex;GO:0060170//ciliary membrane;GO:0070062//extracellular exosome	GO:0005272//sodium channel activity;GO:0015280//ligand-gated sodium channel activity;GO:0050699//WW domain binding	GO:0006811//ion transport;GO:0006814//sodium ion transport;GO:0035725//sodium ion transmembrane transport;GO:0050891//multicellular organismal water homeostasis;GO:0055078//sodium ion homeostasis
ENSMUSG00000031340	157	150	181	366	364	243	2.81	2.07	3.28	3.91	4.11	4.74	2.72	4.25333	0.644987	0.00264081	0.286858	Gabre	Environmental Information Processing;Organismal Systems;Human Diseases;Organismal Systems;Human Diseases	Signaling molecules and interaction;Nervous system;Substance dependence;Nervous system;Substance dependence	K05185;K05185;K05185;K05185;K05185	gamma-aminobutyric acid (GABA) A receptor, subunit epsilon [Source:MGI Symbol;Acc:MGI:1330235]	ko04080//Neuroactive ligand-receptor interaction;ko04723//Retrograde endocannabinoid signaling;ko05032//Morphine addiction;ko04727//GABAergic synapse;ko05033//Nicotine addiction	GO:0005886//plasma membrane;GO:0005887//integral component of plasma membrane;GO:0016020//membrane;GO:0016021//integral component of membrane;GO:0030054//cell junction;GO:0032590//dendrite membrane;GO:0034707//chloride channel complex;GO:0043005//neuron projection;GO:0045202//synapse;GO:0045211//postsynaptic membrane;GO:0098794//postsynapse;GO:1902711//GABA-A receptor complex	GO:0004888//transmembrane signaling receptor activity;GO:0004890//GABA-A receptor activity;GO:0005216//ion channel activity;GO:0005230//extracellular ligand-gated ion channel activity;GO:0005237//inhibitory extracellular ligand-gated ion channel activity;GO:0005254//chloride channel activity;GO:0008503//benzodiazepine receptor activity;GO:0022851//GABA-gated chloride ion channel activity;GO:00305…	GO:0006811//ion transport;GO:0006821//chloride transport;GO:0007165//signal transduction;GO:0007214//gamma-aminobutyric acid signaling pathway;GO:0007268//chemical synaptic transmission;GO:0034220//ion transmembrane transport;GO:0042391//regulation of membrane potential;GO:0050877//nervous system process;GO:0051932//synaptic transmission, GABAergic;GO:0060078//regulation of postsynaptic membrane …
ENSMUSG00000020658	7	4	5	28	11	295	0.12	0.06	0.08	0.33	0.13	3.99	0.0866667	1.48333	4.09722	0.00270685	0.288865	Efr3b	-	-	-	EFR3 homolog B [Source:MGI Symbol;Acc:MGI:2444851]	-	GO:0005737//cytoplasm;GO:0005829//cytosol;GO:0005886//plasma membrane;GO:0015629//actin cytoskeleton;GO:0016020//membrane	GO:0003674//molecular_function	GO:0046854//phosphatidylinositol phosphorylation;GO:0072659//protein localization to plasma membrane
ENSMUSG00000070828	12	28	9	7	2	0	0.55	1.82	0.4	0.37	0.08	0	0.923333	0.15	-2.62189	0.00275495	0.288865	Zscan4f	-	-	-	zinc finger and SCAN domain containing 4F [Source:MGI Symbol;Acc:MGI:3708485]	-	GO:0000781//chromosome, telomeric region;GO:0005634//nucleus;GO:0005694//chromosome	GO:0000978//RNA polymerase II proximal promoter sequence-specific DNA binding;GO:0000981//DNA-binding transcription factor activity, RNA polymerase II-specific;GO:0003677//DNA binding;GO:0046872//metal ion binding	GO:0006357//regulation of transcription by RNA polymerase II;GO:0010833//telomere maintenance via telomere lengthening
ENSMUSG00000053007	57	137	71	56	45	58	0.8	2.07	0.95	0.9	0.47	0.79	1.27333	0.72	-0.822541	0.00285974	0.288865	Creb5	Environmental Information Processing;Human Diseases;Human Diseases;Human Diseases;Human Diseases;Human Diseases;Organismal Systems;Environmental Information Processing;Human Diseases;Environmental Information Processing;Human Diseases;Human Diseases;Organismal Systems;Organismal Systems;Organismal Systems;Organismal Systems;Environmental Information Processing;Environmental Information Processing…	Signal transduction;Infectious diseases;Infectious diseases;Neurodegenerative diseases;Infectious diseases;Cancers;Environmental adaptation;Signal transduction;Substance dependence;Signal transduction;Infectious diseases;Endocrine and metabolic diseases;Circulatory system;Endocrine system;Nervous system;Endocrine system;Signal transduction;Signal transduction;Nervous system;Endocrine system;Endoc…	K09047;K09047;K09047;K09047;K09047;K09047;K09047;K09047;K09047;K09047;K09047;K09047;K09047;K09047;K09047;K09047;K09047;K09047;K09047;K09047;K09047;K09047;K09047;K09047;K09047;K09047;K09047;K09047;K09047;K09047;K09047;K09047	cAMP responsive element binding protein 5 [Source:MGI Symbol;Acc:MGI:2443973]	ko04151//PI3K-Akt signaling pathway;ko05165//Human papillomavirus infection;ko05166//HTLV-I infection;ko05016//Huntington disease;ko05163//Human cytomegalovirus infection;ko05203//Viral carcinogenesis;ko04714//Thermogenesis;ko04024//cAMP signaling pathway;ko05034//Alcoholism;ko04022//cGMP - PKG signaling pathway;ko05161//Hepatitis B;ko04934//Cushing syndrome;ko04261//Adrenergic signaling in cardi…	GO:0005634//nucleus	GO:0003677//DNA binding;GO:0003700//DNA-binding transcription factor activity;GO:1990837//sequence-specific double-stranded DNA binding	GO:0006355//regulation of transcription, DNA-templated;GO:0045893//positive regulation of transcription, DNA-templated
ENSMUSG00000090268	5	19	7	2	2	0	0.27	0.98	0.34	0.08	0.08	0	0.53	0.0533333	-3.31288	0.00288771	0.288865	Spopfm3	Environmental Information Processing;Environmental Information Processing	Signal transduction;Signal transduction	K10523;K10523	speckle-type BTB/POZ protein family member 3 [Source:MGI Symbol;Acc:MGI:3644284]	ko04340//Hedgehog signaling pathway;ko04341//Hedgehog signaling pathway - fly	GO:0005634//nucleus;GO:0005737//cytoplasm	GO:0005515//protein binding;GO:0031625//ubiquitin protein ligase binding	GO:0030162//regulation of proteolysis;GO:0043161//proteasome-mediated ubiquitin-dependent protein catabolic process
ENSMUSG00000045672	277	143	220	427	783	403	3.57	1.78	2.62	3.94	7.65	4.16	2.65667	5.25	0.9827	0.00304805	0.300154	Col27a1	Organismal Systems	Digestive system	K19721	collagen, type XXVII, alpha 1 [Source:MGI Symbol;Acc:MGI:2672118]	ko04974//Protein digestion and absorption	GO:0005576//extracellular region;GO:0005581//collagen trimer;GO:0005583//fibrillar collagen trimer;GO:0005615//extracellular space;GO:0031012//extracellular matrix;GO:0062023//collagen-containing extracellular matrix	GO:0005201//extracellular matrix structural constituent;GO:0030020//extracellular matrix structural constituent conferring tensile strength;GO:0046872//metal ion binding	GO:0003431//growth plate cartilage chondrocyte development;GO:0030198//extracellular matrix organization
ENSMUSG00000089774	3413	2365	2727	5937	4445	8641	26.72	17.88	19.49	33.32	25.44	51.49	21.3633	36.75	0.782607	0.00313105	0.300154	Slc5a3	-	-	-	solute carrier family 5 (inositol transporters), member 3 [Source:MGI Symbol;Acc:MGI:1858226]	-	GO:0005886//plasma membrane;GO:0016020//membrane;GO:0016021//integral component of membrane;GO:0048471//perinuclear region of cytoplasm	GO:0005412//glucose:sodium symporter activity;GO:0015293//symporter activity;GO:0015459//potassium channel regulator activity;GO:0022857//transmembrane transporter activity;GO:0044325//ion channel binding	GO:0006020//inositol metabolic process;GO:0006811//ion transport;GO:0006814//sodium ion transport;GO:0007422//peripheral nervous system development;GO:0015798//myo-inositol transport;GO:0043085//positive regulation of catalytic activity;GO:0043576//regulation of respiratory gaseous exchange;GO:0055085//transmembrane transport;GO:1903428//positive regulation of reactive oxygen species biosynthetic…
ENSMUSG00000035279	138	217	214	421	489	304	2.71	4.12	3.84	5.93	7.02	4.55	3.55667	5.83333	0.713795	0.0031902	0.300154	Ssc5d	-	-	-	scavenger receptor cysteine rich family, 5 domains [Source:MGI Symbol;Acc:MGI:3606211]	-	GO:0005576//extracellular region;GO:0005615//extracellular space;GO:0005737//cytoplasm;GO:0016020//membrane;GO:0031012//extracellular matrix;GO:0062023//collagen-containing extracellular matrix	GO:0001968//fibronectin binding;GO:0005044//scavenger receptor activity;GO:0005515//protein binding;GO:0043236//laminin binding;GO:0050840//extracellular matrix binding	GO:0002376//immune system process;GO:0006897//endocytosis;GO:0006952//defense response;GO:0007275//multicellular organism development;GO:0032677//regulation of interleukin-8 production;GO:0032717//negative regulation of interleukin-8 production;GO:0042494//detection of bacterial lipoprotein;GO:0045087//innate immune response;GO:0050829//defense response to Gram-negative bacterium;GO:0050830//defe…
ENSMUSG00000010307	55	37	52	118	118	93	2.57	1.67	2.22	3.95	4.02	3.3	2.15333	3.75667	0.802881	0.00320023	0.300154	Tmem86a	-	-	-	transmembrane protein 86A [Source:MGI Symbol;Acc:MGI:1915143]	-	GO:0016020//membrane;GO:0016021//integral component of membrane	GO:0047408//alkenylglycerophosphocholine hydrolase activity;GO:0047409//alkenylglycerophosphoethanolamine hydrolase activity	-
ENSMUSG00000069307	1026	1409	782	1020	794	853	133.66	158.57	105.36	91.23	89.33	77.99	132.53	86.1833	-0.620838	0.00322375	0.300154	H2bc23	Human Diseases;Human Diseases;Human Diseases	Immune diseases;Cancers;Substance dependence	K11252;K11252;K11252	H2B clustered histone 23 [Source:MGI Symbol;Acc:MGI:3702051]	ko05322//Systemic lupus erythematosus;ko05203//Viral carcinogenesis;ko05034//Alcoholism	GO:0000786//nucleosome;GO:0005615//extracellular space;GO:0005634//nucleus;GO:0005654//nucleoplasm;GO:0005694//chromosome;GO:0005829//cytosol;GO:0032991//protein-containing complex	GO:0003677//DNA binding;GO:0019899//enzyme binding;GO:0042802//identical protein binding;GO:0044389//ubiquitin-like protein ligase binding;GO:0046982//protein heterodimerization activity;GO:0097677//STAT family protein binding	GO:0002227//innate immune response in mucosa;GO:0006334//nucleosome assembly;GO:0008150//biological_process;GO:0019731//antibacterial humoral response;GO:0050830//defense response to Gram-positive bacterium;GO:0061844//antimicrobial humoral immune response mediated by antimicrobial peptide
ENSMUSG00000039031	41	59	65	49	31	27	1.55	2.44	1.39	0.83	0.53	0.59	1.79333	0.65	-1.46413	0.00338428	0.301088	Arhgap18	-	-	-	Rho GTPase activating protein 18 [Source:MGI Symbol;Acc:MGI:1921160]	-	GO:0001726//ruffle;GO:0005737//cytoplasm;GO:0005829//cytosol;GO:0005881//cytoplasmic microtubule;GO:0005886//plasma membrane;GO:0016607//nuclear speck	GO:0005096//GTPase activator activity	GO:0007165//signal transduction;GO:0007264//small GTPase mediated signal transduction;GO:0008360//regulation of cell shape;GO:0030833//regulation of actin filament polymerization;GO:0032956//regulation of actin cytoskeleton organization;GO:0043547//positive regulation of GTPase activity;GO:0051056//regulation of small GTPase mediated signal transduction;GO:2000145//regulation of cell motility
ENSMUSG00000024901	15	16	28	55	51	62	0.76	0.43	0.54	1.23	0.94	1.36	0.576667	1.17667	1.0289	0.0034067	0.301088	Peli3	-	-	-	pellino 3 [Source:MGI Symbol;Acc:MGI:1924963]	-	-	GO:0016740//transferase activity;GO:0061630//ubiquitin protein ligase activity	GO:0000209//protein polyubiquitination;GO:0008063//Toll signaling pathway;GO:0008592//regulation of Toll signaling pathway;GO:0010804//negative regulation of tumor necrosis factor-mediated signaling pathway;GO:0016567//protein ubiquitination;GO:2001237//negative regulation of extrinsic apoptotic signaling pathway
ENSMUSG00000021115	340	358	354	389	319	211	16.47	16.78	14.74	12.09	10.09	7.23	15.9967	9.80333	-0.706427	0.00349599	0.301088	Vrk1	-	-	-	vaccinia related kinase 1 [Source:MGI Symbol;Acc:MGI:1261847]	-	GO:0005634//nucleus;GO:0005654//nucleoplasm;GO:0005730//nucleolus;GO:0005737//cytoplasm;GO:0005795//Golgi stack;GO:0005819//spindle;GO:0005829//cytosol;GO:0005856//cytoskeleton	GO:0000166//nucleotide binding;GO:0004672//protein kinase activity;GO:0004674//protein serine/threonine kinase activity;GO:0005524//ATP binding;GO:0016301//kinase activity;GO:0016740//transferase activity;GO:0019901//protein kinase binding;GO:0031493//nucleosomal histone binding;GO:0035175//histone kinase activity (H3-S10 specific);GO:0072354//histone kinase activity (H3-T3 specific)	GO:0006468//protein phosphorylation;GO:0007049//cell cycle;GO:0016310//phosphorylation;GO:0018105//peptidyl-serine phosphorylation;GO:0043987//histone H3-S10 phosphorylation;GO:0046777//protein autophosphorylation;GO:0051301//cell division;GO:0072355//histone H3-T3 phosphorylation;GO:0090166//Golgi disassembly
ENSMUSG00000025350	49	26	48	95	96	117	5.53	2.87	5.22	7.88	7.84	10.39	4.54	8.70333	0.938876	0.00353978	0.301088	Rdh5	Metabolism	Metabolism of cofactors and vitamins	K00061	retinol dehydrogenase 5 [Source:MGI Symbol;Acc:MGI:1201412]	ko00830//Retinol metabolism	GO:0005783//endoplasmic reticulum;GO:0005788//endoplasmic reticulum lumen;GO:0005789//endoplasmic reticulum membrane;GO:0016020//membrane;GO:0016021//integral component of membrane;GO:0044297//cell body	GO:0004745//retinol dehydrogenase activity;GO:0016491//oxidoreductase activity;GO:0042803//protein homodimerization activity;GO:0047023//androsterone dehydrogenase activity;GO:0047044//androstan-3-alpha,17-beta-diol dehydrogenase activity	GO:0001523//retinoid metabolic process;GO:0006629//lipid metabolic process;GO:0007601//visual perception;GO:0008202//steroid metabolic process;GO:0042572//retinol metabolic process;GO:0050896//response to stimulus;GO:0055114//oxidation-reduction process
ENSMUSG00000051705	168	103	156	281	297	292	7.21	3.61	4.34	6.77	7.83	8.22	5.05333	7.60667	0.590029	0.00359233	0.303737	Senp8	-	-	-	SUMO/sentrin specific peptidase 8 [Source:MGI Symbol;Acc:MGI:1918849]	-	GO:0005634//nucleus	GO:0008233//peptidase activity;GO:0008234//cysteine-type peptidase activity;GO:0016787//hydrolase activity;GO:0019784//NEDD8-specific protease activity	GO:0006508//proteolysis;GO:0016926//protein desumoylation
ENSMUSG00000038178	271	210	329	489	668	463	5.74	3.76	5.34	6.56	8.09	8.55	4.94667	7.73333	0.644634	0.00373409	0.310684	Slc43a2	-	-	-	solute carrier family 43, member 2 [Source:MGI Symbol;Acc:MGI:2442746]	-	GO:0005886//plasma membrane;GO:0016020//membrane;GO:0016021//integral component of membrane	GO:0015175//neutral amino acid transmembrane transporter activity;GO:0015179//L-amino acid transmembrane transporter activity;GO:0022857//transmembrane transporter activity	GO:0015804//neutral amino acid transport;GO:0015807//L-amino acid transport;GO:0051956//negative regulation of amino acid transport;GO:0055085//transmembrane transport;GO:0060358//negative regulation of leucine import;GO:1902475//L-alpha-amino acid transmembrane transport
ENSMUSG00000022211	4	2	4	19	15	22	0.43	0.04	0.07	0.28	0.54	0.75	0.18	0.523333	1.53973	0.00378532	0.31328	Carmil3	-	-	-	capping protein regulator and myosin 1 linker 3 [Source:MGI Symbol;Acc:MGI:2448573]	-	GO:0005737//cytoplasm;GO:0005886//plasma membrane;GO:0016020//membrane	GO:0003674//molecular_function;GO:0005515//protein binding	GO:0008150//biological_process
ENSMUSG00000044337	51	119	107	51	76	49	1.42	3.2	2.72	1.02	1.55	1.04	2.44667	1.20333	-1.02378	0.00385159	0.315427	Ackr3	Environmental Information Processing;Environmental Information Processing	Signaling molecules and interaction;Signaling molecules and interaction	K04304;K04304	atypical chemokine receptor 3 [Source:MGI Symbol;Acc:MGI:109562]	ko04060//Cytokine-cytokine receptor interaction;ko04061//Viral protein interaction with cytokine and cytokine receptor	GO:0005634//nucleus;GO:0005737//cytoplasm;GO:0005768//endosome;GO:0005769//early endosome;GO:0005886//plasma membrane;GO:0005905//clathrin-coated pit;GO:0009897//external side of plasma membrane;GO:0009986//cell surface;GO:0016020//membrane;GO:0016021//integral component of membrane;GO:0043231//intracellular membrane-bounded organelle;GO:0048471//perinuclear region of cytoplasm;GO:0055037//recycl…	GO:0004930//G protein-coupled receptor activity;GO:0005044//scavenger receptor activity;GO:0015026//coreceptor activity;GO:0016493//C-C chemokine receptor activity;GO:0016494//C-X-C chemokine receptor activity;GO:0019956//chemokine binding;GO:0019957//C-C chemokine binding;GO:0019958//C-X-C chemokine binding	GO:0001525//angiogenesis;GO:0001570//vasculogenesis;GO:0006935//chemotaxis;GO:0006955//immune response;GO:0007155//cell adhesion;GO:0007165//signal transduction;GO:0007186//G protein-coupled receptor signaling pathway;GO:0007204//positive regulation of cytosolic calcium ion concentration;GO:0007275//multicellular organism development;GO:0008285//negative regulation of cell proliferation;GO:001972…
ENSMUSG00000028952	31	34	34	85	98	61	1.19	1.28	1.59	3.11	3	2.08	1.35333	2.73	1.01238	0.00388172	0.316239	Zbtb48	-	-	-	zinc finger and BTB domain containing 48 [Source:MGI Symbol;Acc:MGI:2140248]	-	GO:0000781//chromosome, telomeric region;GO:0005634//nucleus;GO:0005694//chromosome	GO:0000976//transcription regulatory region sequence-specific DNA binding;GO:0000981//DNA-binding transcription factor activity, RNA polymerase II-specific;GO:0003677//DNA binding;GO:0003691//double-stranded telomeric DNA binding;GO:0005515//protein binding;GO:0042802//identical protein binding;GO:0043565//sequence-specific DNA binding;GO:0046872//metal ion binding	GO:0006357//regulation of transcription by RNA polymerase II;GO:0010833//telomere maintenance via telomere lengthening;GO:0045893//positive regulation of transcription, DNA-templated
ENSMUSG00000037010	45	55	52	34	10	35	1.22	1.44	1.29	0.66	0.2	0.72	1.31667	0.526667	-1.32193	0.00391545	0.317334	Apln	Environmental Information Processing;Environmental Information Processing	Signaling molecules and interaction;Signal transduction	K05225;K05225	apelin [Source:MGI Symbol;Acc:MGI:1353624]	ko04080//Neuroactive ligand-receptor interaction;ko04371//Apelin signaling pathway	GO:0005576//extracellular region;GO:0005615//extracellular space;GO:0048471//perinuclear region of cytoplasm	GO:0005102//signaling receptor binding;GO:0005179//hormone activity;GO:0031704//apelin receptor binding;GO:0042802//identical protein binding	GO:0001525//angiogenesis;GO:0002026//regulation of the force of heart contraction;GO:0007165//signal transduction;GO:0007186//G protein-coupled receptor signaling pathway;GO:0007275//multicellular organism development;GO:0007369//gastrulation;GO:0007631//feeding behavior;GO:0008284//positive regulation of cell proliferation;GO:0010629//negative regulation of gene expression;GO:0031652//positive r…
ENSMUSG00000053469	13	6	12	30	49	32	0.19	0.22	0.36	1.07	0.47	0.32	0.256667	0.62	1.27237	0.00437092	0.332415	Tg	Human Diseases;Organismal Systems	Immune diseases;Endocrine system	K10809;K10809	thyroglobulin [Source:MGI Symbol;Acc:MGI:98733]	ko05320//Autoimmune thyroid disease;ko04918//Thyroid hormone synthesis	GO:0005576//extracellular region;GO:0005615//extracellular space;GO:0005783//endoplasmic reticulum;GO:0005794//Golgi apparatus;GO:0032991//protein-containing complex;GO:0048471//perinuclear region of cytoplasm	GO:0005102//signaling receptor binding;GO:0005179//hormone activity;GO:0042802//identical protein binding;GO:0043168//anion binding;GO:0044877//protein-containing complex binding;GO:0051087//chaperone binding	GO:0006590//thyroid hormone generation;GO:0007165//signal transduction;GO:0009268//response to pH;GO:0015705//iodide transport;GO:0030878//thyroid gland development;GO:0031641//regulation of myelination;GO:0042403//thyroid hormone metabolic process;GO:0042446//hormone biosynthetic process;GO:0045056//transcytosis
ENSMUSG00000071267	229	118	225	459	333	516	6.8	3.32	6.45	10.21	7.15	11.64	5.52333	9.66667	0.807479	0.00457713	0.339431	Zfp942	Human Diseases	Infectious diseases	K09228	zinc finger protein 942 [Source:MGI Symbol;Acc:MGI:1920483]	ko05168//Herpes simplex infection	GO:0005634//nucleus	GO:0000978//RNA polymerase II proximal promoter sequence-specific DNA binding;GO:0000981//DNA-binding transcription factor activity, RNA polymerase II-specific;GO:0046872//metal ion binding	GO:0006355//regulation of transcription, DNA-templated;GO:0006357//regulation of transcription by RNA polymerase II
ENSMUSG00000095936	7	12	9	2	3	1	0.33	0.56	0.4	0.06	0.12	0.05	0.43	0.0766667	-2.48767	0.00457869	0.339431	Zscan4e	-	-	-	zinc finger and SCAN domain containing 4E [Source:MGI Symbol;Acc:MGI:3643613]	-	GO:0005634//nucleus	GO:0000978//RNA polymerase II proximal promoter sequence-specific DNA binding;GO:0000981//DNA-binding transcription factor activity, RNA polymerase II-specific	GO:0006357//regulation of transcription by RNA polymerase II
ENSMUSG00000020086	72	98	92	90	48	33	2.83	3.72	3.3	2.53	1.38	0.99	3.28333	1.63333	-1.00734	0.00468926	0.339999	Macroh2a2	Human Diseases;Human Diseases;Cellular Processes	Immune diseases;Substance dependence;Cell growth and death	K11251;K11251;K11251	macroH2A.2 histone [Source:MGI Symbol;Acc:MGI:3037658]	ko05322//Systemic lupus erythematosus;ko05034//Alcoholism;ko04217//Necroptosis	GO:0000785//chromatin;GO:0000786//nucleosome;GO:0001740//Barr body;GO:0005634//nucleus;GO:0005654//nucleoplasm;GO:0005694//chromosome	GO:0000976//transcription regulatory region sequence-specific DNA binding;GO:0000977//RNA polymerase II regulatory region sequence-specific DNA binding;GO:0003677//DNA binding;GO:0031490//chromatin DNA binding;GO:0046982//protein heterodimerization activity	GO:0000122//negative regulation of transcription by RNA polymerase II;GO:0006325//chromatin organization;GO:0006334//nucleosome assembly;GO:0006342//chromatin silencing;GO:0007420//brain development;GO:0007549//dosage compensation;GO:0045618//positive regulation of keratinocyte differentiation;GO:0045814//negative regulation of gene expression, epigenetic;GO:0071169//establishment of protein loca…
ENSMUSG00000027344	18	34	19	11	9	13	0.87	1.71	0.81	0.41	0.31	0.46	1.13	0.393333	-1.5225	0.00469503	0.339999	Fsip1	-	-	-	fibrous sheath-interacting protein 1 [Source:MGI Symbol;Acc:MGI:1918563]	-	GO:0031514//motile cilium	GO:0005515//protein binding	GO:0008150//biological_process
ENSMUSG00000039942	20	23	24	63	47	67	0.52	0.58	0.57	1.18	0.89	1.33	0.556667	1.13333	1.02569	0.00482153	0.344235	Ptger4	Human Diseases;Environmental Information Processing;Human Diseases;Human Diseases;Organismal Systems;Organismal Systems	Cancers;Signaling molecules and interaction;Infectious diseases;Infectious diseases;Sensory system;Endocrine system	K04261;K04261;K04261;K04261;K04261;K04261	prostaglandin E receptor 4 (subtype EP4) [Source:MGI Symbol;Acc:MGI:104311]	ko05200//Pathways in cancer;ko04080//Neuroactive ligand-receptor interaction;ko05165//Human papillomavirus infection;ko05163//Human cytomegalovirus infection;ko04750//Inflammatory mediator regulation of TRP channels;ko04924//Renin secretion	GO:0005886//plasma membrane;GO:0016020//membrane;GO:0016021//integral component of membrane;GO:0031965//nuclear membrane;GO:0043025//neuronal cell body;GO:0044306//neuron projection terminus	GO:0004930//G protein-coupled receptor activity;GO:0004955//prostaglandin receptor activity;GO:0004957//prostaglandin E receptor activity	GO:0001818//negative regulation of cytokine production;GO:0001819//positive regulation of cytokine production;GO:0001934//positive regulation of protein phosphorylation;GO:0002792//negative regulation of peptide secretion;GO:0006954//inflammatory response;GO:0006955//immune response;GO:0007165//signal transduction;GO:0007186//G protein-coupled receptor signaling pathway;GO:0007188//adenylate cycl…
ENSMUSG00000052516	165	104	164	274	281	345	4.2	2.45	3.8	5.89	4.68	6.18	3.48333	5.58333	0.680658	0.00484155	0.344235	Robo2	Organismal Systems;Organismal Systems	Development;Development and regeneration	K06754;K06754	roundabout guidance receptor 2 [Source:MGI Symbol;Acc:MGI:1890110]	ko04360//Axon guidance;ko04361//Axon regeneration	GO:0009986//cell surface;GO:0016020//membrane;GO:0016021//integral component of membrane	GO:0005515//protein binding;GO:0008046//axon guidance receptor activity;GO:0042802//identical protein binding	GO:0001657//ureteric bud development;GO:0007156//homophilic cell adhesion via plasma membrane adhesion molecules;GO:0007411//axon guidance;GO:0007420//brain development;GO:0021510//spinal cord development;GO:0032870//cellular response to hormone stimulus;GO:0050772//positive regulation of axonogenesis;GO:0050925//negative regulation of negative chemotaxis;GO:0061364//apoptotic process involved in…
ENSMUSG00000023963	84	90	92	77	82	68	2.67	2.7	2.67	1.95	1.73	1.52	2.68	1.73333	-0.628684	0.00505348	0.348333	Cyp39a1	Metabolism	Lipid metabolism	K07439	cytochrome P450, family 39, subfamily a, polypeptide 1 [Source:MGI Symbol;Acc:MGI:1927096]	ko00120//Primary bile acid biosynthesis	GO:0005783//endoplasmic reticulum;GO:0005789//endoplasmic reticulum membrane;GO:0016020//membrane;GO:0016021//integral component of membrane;GO:0043231//intracellular membrane-bounded organelle	GO:0004497//monooxygenase activity;GO:0005506//iron ion binding;GO:0008387//steroid 7-alpha-hydroxylase activity;GO:0008395//steroid hydroxylase activity;GO:0008396//oxysterol 7-alpha-hydroxylase activity;GO:0016491//oxidoreductase activity;GO:0016705//oxidoreductase activity, acting on paired donors, with incorporation or reduction of molecular oxygen;GO:0020037//heme binding;GO:0046872//metal i…	GO:0006629//lipid metabolic process;GO:0006699//bile acid biosynthetic process;GO:0006707//cholesterol catabolic process;GO:0007586//digestion;GO:0008202//steroid metabolic process;GO:0016042//lipid catabolic process;GO:0030573//bile acid catabolic process;GO:0042632//cholesterol homeostasis;GO:0055114//oxidation-reduction process
ENSMUSG00000020053	7	6	9	28	44	18	0.5	0.07	0.38	0.66	1.11	0.68	0.316667	0.816667	1.36678	0.00508345	0.348333	Igf1	Human Diseases;Environmental Information Processing;Human Diseases;Environmental Information Processing;Environmental Information Processing;Environmental Information Processing;Human Diseases;Human Diseases;Cellular Processes;Environmental Information Processing;Human Diseases;Cellular Processes;Environmental Information Processing;Organismal Systems;Environmental Information Processing;Cellular…	Cancers;Signal transduction;Cancers;Signal transduction;Signal transduction;Signal transduction;Cardiovascular diseases;Cancers;Cellular community - eukaryotes;Signal transduction;Cancers;Cellular community - eukaryotes;Signal transduction;Sensory system;Signal transduction;Cell growth and death;Signal transduction;Endocrine system;Cancers;Drug resistance;Endocrine system;Aging;Cardiovascular dis…	K05459;K05459;K05459;K05459;K05459;K05459;K05459;K05459;K05459;K05459;K05459;K05459;K05459;K05459;K05459;K05459;K05459;K05459;K05459;K05459;K05459;K05459;K05459;K05459;K05459;K05459;K05459;K05459;K05459;K05459;K05459	insulin-like growth factor 1 [Source:MGI Symbol;Acc:MGI:96432]	ko05200//Pathways in cancer;ko04151//PI3K-Akt signaling pathway;ko05202//Transcriptional misregulation in cancers;ko04010//MAPK signaling pathway;ko04014//Ras signaling pathway;ko04015//Rap1 signaling pathway;ko05414//Dilated cardiomyopathy (DCM);ko05205//Proteoglycans in cancer;ko04510//Focal adhesion;ko04150//mTOR signaling pathway;ko05224//Breast cancer;ko04550//Signaling pathways regulating p…	GO:0005576//extracellular region;GO:0005614//interstitial matrix;GO:0005615//extracellular space;GO:0005737//cytoplasm;GO:0005886//plasma membrane;GO:0031091//platelet alpha granule;GO:0035867//alphav-beta3 integrin-IGF-1-IGF1R complex;GO:0042567//insulin-like growth factor ternary complex;GO:0043025//neuronal cell body;GO:0070382//exocytic vesicle	GO:0005158//insulin receptor binding;GO:0005159//insulin-like growth factor receptor binding;GO:0005178//integrin binding;GO:0005179//hormone activity;GO:0005496//steroid binding;GO:0005515//protein binding;GO:0008083//growth factor activity;GO:0043539//protein serine/threonine kinase activator activity	GO:0000187//activation of MAPK activity;GO:0001649//osteoblast differentiation;GO:0001775//cell activation;GO:0001932//regulation of protein phosphorylation;GO:0001974//blood vessel remodeling;GO:0002683//negative regulation of immune system process;GO:0006417//regulation of translation;GO:0007165//signal transduction;GO:0007399//nervous system development;GO:0007608//sensory perception of smell;…
ENSMUSG00000075015	16	15	15	35	42	67	1.22	1.12	1.13	2	2.42	4.02	1.15667	2.81333	1.28231	0.00549829	0.358351	Gm10801	-	-	-	predicted gene 10801 [Source:MGI Symbol;Acc:MGI:3641656]	-	GO:0005575//cellular_component;GO:0016020//membrane;GO:0016021//integral component of membrane	GO:0003674//molecular_function	GO:0008150//biological_process
ENSMUSG00000019846	191	292	404	738	708	468	2.7	3.98	5.21	7.48	7.31	5.03	3.96333	6.60667	0.737208	0.00553937	0.35953	Lama4	Human Diseases;Environmental Information Processing;Human Diseases;Human Diseases;Cellular Processes;Human Diseases;Human Diseases;Human Diseases;Environmental Information Processing	Cancers;Signal transduction;Infectious diseases;Infectious diseases;Cellular community - eukaryotes;Infectious diseases;Infectious diseases;Cancers;Signaling molecules and interaction	K06241;K06241;K06241;K06241;K06241;K06241;K06241;K06241;K06241	laminin, alpha 4 [Source:MGI Symbol;Acc:MGI:109321]	ko05200//Pathways in cancer;ko04151//PI3K-Akt signaling pathway;ko05165//Human papillomavirus infection;ko05146//Amoebiasis;ko04510//Focal adhesion;ko05143//African trypanosomiasis;ko05145//Toxoplasmosis;ko05222//Small cell lung cancer;ko04512//ECM-receptor interaction	GO:0005576//extracellular region;GO:0005604//basement membrane;GO:0031594//neuromuscular junction;GO:0043083//synaptic cleft;GO:0062023//collagen-containing extracellular matrix	GO:0005102//signaling receptor binding;GO:0005201//extracellular matrix structural constituent	GO:0001568//blood vessel development;GO:0007155//cell adhesion;GO:0030155//regulation of cell adhesion;GO:0030334//regulation of cell migration;GO:0045995//regulation of embryonic development;GO:0050873//brown fat cell differentiation;GO:0120163//negative regulation of cold-induced thermogenesis
ENSMUSG00000023017	40	46	90	150	156	116	0.97	0.96	1.77	2.26	2.66	1.87	1.23333	2.26333	0.875886	0.00561613	0.363007	Asic1	Organismal Systems	Sensory system	K04829	acid-sensing (proton-gated) ion channel 1 [Source:MGI Symbol;Acc:MGI:1194915]	ko04750//Inflammatory mediator regulation of TRP channels	GO:0005794//Golgi apparatus;GO:0005886//plasma membrane;GO:0005887//integral component of plasma membrane;GO:0009986//cell surface;GO:0016020//membrane;GO:0016021//integral component of membrane;GO:0043197//dendritic spine;GO:0043198//dendritic shaft;GO:0045202//synapse	GO:0005216//ion channel activity;GO:0005261//cation channel activity;GO:0005272//sodium channel activity;GO:0005515//protein binding;GO:0015280//ligand-gated sodium channel activity;GO:0022839//ion gated channel activity;GO:0022890//inorganic cation transmembrane transporter activity;GO:0044736//acid-sensing ion channel activity	GO:0001662//behavioral fear response;GO:0001975//response to amphetamine;GO:0006811//ion transport;GO:0006812//cation transport;GO:0006814//sodium ion transport;GO:0006816//calcium ion transport;GO:0007613//memory;GO:0008306//associative learning;GO:0010447//response to acidic pH;GO:0034220//ion transmembrane transport;GO:0035725//sodium ion transmembrane transport;GO:0042391//regulation of membr…
ENSMUSG00000042851	83	92	103	75	67	88	1.62	1.54	1.63	1.03	1	1.16	1.59667	1.06333	-0.586469	0.00581208	0.369729	Zc3h6	-	-	-	zinc finger CCCH type containing 6 [Source:MGI Symbol;Acc:MGI:1926001]	-	GO:0005575//cellular_component;GO:0005634//nucleus	GO:0003674//molecular_function;GO:0046872//metal ion binding	GO:0008150//biological_process
ENSMUSG00000008822	99	129	99	234	247	180	13.15	16.42	11.92	22.08	23.84	18.06	13.83	21.3267	0.624857	0.00589934	0.372087	Acyp1	Metabolism;Metabolism	Global and overview maps;Carbohydrate metabolism	K01512;K01512	acylphosphatase 1, erythrocyte (common) type [Source:MGI Symbol;Acc:MGI:1913454]	ko01100//Metabolic pathways;ko00620//Pyruvate metabolism	-	GO:0003998//acylphosphatase activity;GO:0016787//hydrolase activity	GO:0008150//biological_process
ENSMUSG00000024164	254	145	372	532	498	809	4.39	2.33	5.65	6.42	6.06	10.89	4.12333	7.79	0.917812	0.00602185	0.374932	C3	Human Diseases;Environmental Information Processing;Cellular Processes;Human Diseases;Human Diseases;Human Diseases;Human Diseases;Human Diseases;Human Diseases;Human Diseases;Human Diseases;Organismal Systems;Human Diseases;Human Diseases	Infectious diseases;Signaling molecules and interaction;Transport and catabolism;Infectious diseases;Immune diseases;Infectious diseases;Infectious diseases;Cancers;Infectious diseases;Infectious diseases;Infectious diseases;Immune system;Infectious diseases;Infectious diseases	K03990;K03990;K03990;K03990;K03990;K03990;K03990;K03990;K03990;K03990;K03990;K03990;K03990;K03990	complement component 3 [Source:MGI Symbol;Acc:MGI:88227]	ko05168//Herpes simplex infection;ko04080//Neuroactive ligand-receptor interaction;ko04145//Phagosome;ko05152//Tuberculosis;ko05322//Systemic lupus erythematosus;ko05150//Staphylococcus aureus infection;ko05131//Shigellosis;ko05203//Viral carcinogenesis;ko05167//Kaposi sarcoma-associated herpesvirus infection;ko05140//Leishmaniasis;ko05142//Chagas disease (American trypanosomiasis);ko04610//Compl…	GO:0005576//extracellular region;GO:0005615//extracellular space;GO:0009986//cell surface;GO:0032991//protein-containing complex	GO:0004866//endopeptidase inhibitor activity;GO:0005515//protein binding;GO:0008289//lipid binding;GO:0031715//C5L2 anaphylatoxin chemotactic receptor binding	GO:0001798//positive regulation of type IIa hypersensitivity;GO:0001934//positive regulation of protein phosphorylation;GO:0001970//positive regulation of activation of membrane attack complex;GO:0002376//immune system process;GO:0006629//lipid metabolic process;GO:0006631//fatty acid metabolic process;GO:0006954//inflammatory response;GO:0006956//complement activation;GO:0006957//complement acti…
ENSMUSG00000113149	67	60	82	58	54	56	4.97	4.33	5.6	3.1	2.97	3.16	4.96667	3.07667	-0.69091	0.00608619	0.374932	Gm49383	-	-	-	predicted gene, 49383 [Source:MGI Symbol;Acc:MGI:6121605]	-	-	-	-
ENSMUSG00000030337	39	29	52	93	106	79	0.93	0.55	1.07	1.63	1.63	1.36	0.85	1.54	0.857396	0.00632155	0.386256	Vamp1	Genetic Information Processing	Folding, sorting and degradation	K08510	vesicle-associated membrane protein 1 [Source:MGI Symbol;Acc:MGI:1313276]	ko04130//SNARE interactions in vesicular transport	GO:0005739//mitochondrion;GO:0005886//plasma membrane;GO:0009986//cell surface;GO:0016020//membrane;GO:0016021//integral component of membrane;GO:0030054//cell junction;GO:0030659//cytoplasmic vesicle membrane;GO:0030672//synaptic vesicle membrane;GO:0031201//SNARE complex;GO:0031410//cytoplasmic vesicle;GO:0031594//neuromuscular junction;GO:0035579//specific granule membrane;GO:0043005//neuron p…	GO:0005484//SNAP receptor activity;GO:0019905//syntaxin binding	GO:0006906//vesicle fusion;GO:0016082//synaptic vesicle priming;GO:0016192//vesicle-mediated transport;GO:0031630//regulation of synaptic vesicle fusion to presynaptic active zone membrane;GO:0035493//SNARE complex assembly
ENSMUSG00000079681	3	2	8	0	0	0	0.21	0.13	0.61	0	0	0	0.316667	0.001	-8.30682	0.00641656	0.387217	Zglp1	-	-	-	zinc finger, GATA-like protein 1 [Source:MGI Symbol;Acc:MGI:3696042]	-	GO:0005634//nucleus	GO:0003677//DNA binding;GO:0008270//zinc ion binding;GO:0043565//sequence-specific DNA binding;GO:0046872//metal ion binding	GO:0000122//negative regulation of transcription by RNA polymerase II;GO:0006355//regulation of transcription, DNA-templated;GO:0006357//regulation of transcription by RNA polymerase II;GO:0007275//multicellular organism development;GO:0007283//spermatogenesis;GO:0030154//cell differentiation;GO:0045944//positive regulation of transcription by RNA polymerase II;GO:0048477//oogenesis;GO:0048599//o…
ENSMUSG00000027495	247	125	225	332	598	448	5.83	2.85	4.85	5.62	10.33	8.05	4.51	8	0.826873	0.00665492	0.394304	Fam210b	-	-	-	family with sequence similarity 210, member B [Source:MGI Symbol;Acc:MGI:1914267]	-	GO:0005739//mitochondrion;GO:0005741//mitochondrial outer membrane;GO:0016020//membrane;GO:0016021//integral component of membrane;GO:0031224//intrinsic component of membrane	GO:0003674//molecular_function	GO:0030154//cell differentiation;GO:0043249//erythrocyte maturation;GO:0045648//positive regulation of erythrocyte differentiation;GO:0071392//cellular response to estradiol stimulus
ENSMUSG00000031821	235	317	317	326	256	192	5.76	8.29	6.73	5.46	4.4	3.49	6.92667	4.45	-0.638356	0.00691677	0.403885	Gins2	-	-	-	GINS complex subunit 2 (Psf2 homolog) [Source:MGI Symbol;Acc:MGI:1921019]	-	GO:0000811//GINS complex;GO:0005634//nucleus;GO:0005694//chromosome;GO:0071162//CMG complex	-	GO:0000727//double-strand break repair via break-induced replication;GO:0006260//DNA replication
ENSMUSG00000022032	8	10	10	28	59	21	0.18	0.22	0.21	0.45	0.97	0.36	0.203333	0.593333	1.545	0.00700033	0.403885	Scara5	-	-	-	scavenger receptor class A, member 5 [Source:MGI Symbol;Acc:MGI:1918395]	-	GO:0005886//plasma membrane;GO:0005887//integral component of plasma membrane;GO:0009897//external side of plasma membrane;GO:0009986//cell surface;GO:0016020//membrane;GO:0016021//integral component of membrane;GO:0030666//endocytic vesicle membrane	GO:0005044//scavenger receptor activity;GO:0005515//protein binding;GO:0070287//ferritin receptor activity	GO:0006811//ion transport;GO:0006879//cellular iron ion homeostasis;GO:0006897//endocytosis;GO:0034605//cellular response to heat;GO:0034755//iron ion transmembrane transport;GO:0055072//iron ion homeostasis;GO:0070207//protein homotrimerization
ENSMUSG00000041577	25	29	52	124	251	36	0.59	0.66	1.12	2.1	4.34	0.65	0.79	2.36333	1.5809	0.00702318	0.403885	Prelp	-	-	-	proline arginine-rich end leucine-rich repeat [Source:MGI Symbol;Acc:MGI:2151110]	-	GO:0005576//extracellular region;GO:0005615//extracellular space;GO:0062023//collagen-containing extracellular matrix	GO:0005201//extracellular matrix structural constituent;GO:0005515//protein binding;GO:0008201//heparin binding;GO:0030021//extracellular matrix structural constituent conferring compression resistance	GO:0007569//cell aging
ENSMUSG00000027001	110	72	95	197	174	186	5.91	3.84	5.15	8.28	7.38	7.63	4.96667	7.76333	0.644398	0.00711616	0.405755	Dusp19	-	-	-	dual specificity phosphatase 19 [Source:MGI Symbol;Acc:MGI:1915332]	-	-	GO:0008138//protein tyrosine/serine/threonine phosphatase activity;GO:0016791//phosphatase activity	GO:0006470//protein dephosphorylation;GO:0016311//dephosphorylation
ENSMUSG00000050714	238	145	220	406	396	363	3.9	2.31	3.95	5.39	5.32	4.95	3.38667	5.22	0.624184	0.00731676	0.41021	Zbtb26	-	-	-	zinc finger and BTB domain containing 26 [Source:MGI Symbol;Acc:MGI:2444402]	-	GO:0005654//nucleoplasm	GO:0000978//RNA polymerase II proximal promoter sequence-specific DNA binding;GO:0001227//DNA-binding transcription repressor activity, RNA polymerase II-specific;GO:0005515//protein binding;GO:0042802//identical protein binding;GO:1990837//sequence-specific double-stranded DNA binding	GO:0000122//negative regulation of transcription by RNA polymerase II;GO:0006357//regulation of transcription by RNA polymerase II
ENSMUSG00000048521	26	10	30	56	126	46	1.17	0.43	1.23	1.81	4.15	1.58	0.943333	2.51333	1.41376	0.00752482	0.414194	Cxcr6	Environmental Information Processing;Organismal Systems	Signaling molecules and interaction;Immune system	K04191;K04191	chemokine (C-X-C motif) receptor 6 [Source:MGI Symbol;Acc:MGI:1934582]	ko04060//Cytokine-cytokine receptor interaction;ko04062//Chemokine signaling pathway	GO:0005886//plasma membrane;GO:0009897//external side of plasma membrane;GO:0016020//membrane;GO:0016021//integral component of membrane	GO:0004930//G protein-coupled receptor activity;GO:0004950//chemokine receptor activity;GO:0015026//coreceptor activity;GO:0016493//C-C chemokine receptor activity;GO:0016494//C-X-C chemokine receptor activity;GO:0019957//C-C chemokine binding;GO:0019958//C-X-C chemokine binding	GO:0006935//chemotaxis;GO:0006954//inflammatory response;GO:0006955//immune response;GO:0007165//signal transduction;GO:0007186//G protein-coupled receptor signaling pathway;GO:0007204//positive regulation of cytosolic calcium ion concentration;GO:0019722//calcium-mediated signaling;GO:0060326//cell chemotaxis;GO:0070098//chemokine-mediated signaling pathway
ENSMUSG00000026494	605	324	641	901	1441	1040	3.91	2.11	4.02	4.31	7.05	5.88	3.34667	5.74667	0.780001	0.00756097	0.414194	Kif26b	-	-	-	kinesin family member 26B [Source:MGI Symbol;Acc:MGI:2447076]	-	GO:0005737//cytoplasm;GO:0005856//cytoskeleton;GO:0005871//kinesin complex;GO:0005874//microtubule	GO:0000166//nucleotide binding;GO:0003774//motor activity;GO:0003777//microtubule motor activity;GO:0005515//protein binding;GO:0005524//ATP binding;GO:0008017//microtubule binding;GO:1990939//ATP-dependent microtubule motor activity	GO:0007018//microtubule-based movement;GO:0007275//multicellular organism development;GO:0022409//positive regulation of cell-cell adhesion;GO:0030010//establishment of cell polarity;GO:0072092//ureteric bud invasion
ENSMUSG00000114635	30	36	33	16	17	27	1.77	2.05	1.76	0.67	0.72	1.2	1.86	0.863333	-1.10731	0.00764978	0.414194	Gm49392	-	-	-	predicted gene, 49392 [Source:MGI Symbol;Acc:MGI:6121621]	-	GO:0005615//extracellular space;GO:0005764//lysosome	GO:0004197//cysteine-type endopeptidase activity	GO:0051603//proteolysis involved in cellular protein catabolic process
ENSMUSG00000054733	77	96	81	70	60	78	4.88	5.79	4.84	3.19	2.49	3.69	5.17	3.12333	-0.727078	0.00779669	0.416232	Msra	-	-	-	methionine sulfoxide reductase A [Source:MGI Symbol;Acc:MGI:106916]	-	GO:0005634//nucleus;GO:0005654//nucleoplasm;GO:0005737//cytoplasm;GO:0005739//mitochondrion;GO:0005829//cytosol;GO:0005886//plasma membrane;GO:0015629//actin cytoskeleton;GO:0016020//membrane	GO:0008113//peptide-methionine (S)-S-oxide reductase activity;GO:0016491//oxidoreductase activity;GO:0033744//L-methionine:thioredoxin-disulfide S-oxidoreductase activity;GO:0036456//L-methionine-(S)-S-oxide reductase activity	GO:0007568//aging;GO:0034599//cellular response to oxidative stress;GO:0055114//oxidation-reduction process
ENSMUSG00000038530	167	216	210	357	757	306	4.85	6.06	5.57	7.43	16.08	6.77	5.49333	10.0933	0.877649	0.00799416	0.421361	Rgs4	-	-	-	regulator of G-protein signaling 4 [Source:MGI Symbol;Acc:MGI:108409]	-	GO:0005634//nucleus;GO:0005737//cytoplasm;GO:0005829//cytosol;GO:0005886//plasma membrane;GO:0016020//membrane;GO:0032991//protein-containing complex	GO:0001965//G-protein alpha-subunit binding;GO:0005096//GTPase activator activity	GO:0001975//response to amphetamine;GO:0007186//G protein-coupled receptor signaling pathway;GO:0007420//brain development;GO:0010460//positive regulation of heart rate;GO:0042220//response to cocaine;GO:0043278//response to morphine;GO:0043547//positive regulation of GTPase activity;GO:0045471//response to ethanol;GO:0045744//negative regulation of G protein-coupled receptor signaling pathway;GO…
ENSMUSG00000028341	2	3	3	11	11	28	0.07	0.14	0.13	0.22	0.25	0.36	0.113333	0.276667	1.28758	0.00823674	0.422374	Nr4a3	Human Diseases	Cancers	K08559	nuclear receptor subfamily 4, group A, member 3 [Source:MGI Symbol;Acc:MGI:1352457]	ko05202//Transcriptional misregulation in cancers	GO:0005634//nucleus;GO:0005667//transcription factor complex	GO:0000978//RNA polymerase II proximal promoter sequence-specific DNA binding;GO:0000981//DNA-binding transcription factor activity, RNA polymerase II-specific;GO:0001223//transcription coactivator binding;GO:0001228//DNA-binding transcription activator activity, RNA polymerase II-specific;GO:0003677//DNA binding;GO:0003700//DNA-binding transcription factor activity;GO:0004879//nuclear receptor a…	GO:0000122//negative regulation of transcription by RNA polymerase II;GO:0001707//mesoderm formation;GO:0006355//regulation of transcription, DNA-templated;GO:0006357//regulation of transcription by RNA polymerase II;GO:0007369//gastrulation;GO:0007411//axon guidance;GO:0009444//pyruvate oxidation;GO:0010613//positive regulation of cardiac muscle hypertrophy;GO:0010828//positive regulation of glu…
ENSMUSG00000028188	27	29	33	77	110	48	1.16	1.12	1.73	2.58	3.63	1.95	1.33667	2.72	1.02497	0.00834764	0.422374	Spata1	-	-	-	spermatogenesis associated 1 [Source:MGI Symbol;Acc:MGI:1918201]	-	GO:0005575//cellular_component	GO:0003674//molecular_function	GO:0008150//biological_process
ENSMUSG00000046591	340	423	380	435	332	198	4.87	5.91	4.53	4.42	3.3	2.11	5.10333	3.27667	-0.639211	0.00852872	0.422454	Ticrr	-	-	-	TOPBP1-interacting checkpoint and replication regulator [Source:MGI Symbol;Acc:MGI:1924261]	-	GO:0005634//nucleus;GO:0005654//nucleoplasm;GO:0005829//cytosol;GO:0043231//intracellular membrane-bounded organelle	GO:0003682//chromatin binding	GO:0006260//DNA replication;GO:0006281//DNA repair;GO:0006974//cellular response to DNA damage stimulus;GO:0007049//cell cycle;GO:0007093//mitotic cell cycle checkpoint;GO:0007095//mitotic G2 DNA damage checkpoint;GO:0010212//response to ionizing radiation;GO:0030174//regulation of DNA-dependent DNA replication initiation;GO:0033314//mitotic DNA replication checkpoint
ENSMUSG00000029798	50	47	55	114	123	85	0.9	0.83	0.9	1.46	1.61	1.16	0.876667	1.41	0.685595	0.00873734	0.422454	Herc6	-	-	-	hect domain and RLD 6 [Source:MGI Symbol;Acc:MGI:1914388]	-	GO:0005654//nucleoplasm;GO:0005737//cytoplasm;GO:0005829//cytosol	GO:0004842//ubiquitin-protein transferase activity;GO:0016740//transferase activity;GO:0061630//ubiquitin protein ligase activity	GO:0002244//hematopoietic progenitor cell differentiation;GO:0002376//immune system process;GO:0009617//response to bacterium;GO:0016567//protein ubiquitination;GO:0045087//innate immune response
ENSMUSG00000006764	13	8	15	44	25	47	0.42	0.25	0.45	1.03	0.59	1.16	0.373333	0.926667	1.31159	0.00878274	0.422454	Tph2	Metabolism;Organismal Systems;Organismal Systems;Metabolism;Metabolism	Global and overview maps;Nervous system;Development and regeneration;Amino acid metabolism;Metabolism of cofactors and vitamins	K00502;K00502;K00502;K00502;K00502	tryptophan hydroxylase 2 [Source:MGI Symbol;Acc:MGI:2651811]	ko01100//Metabolic pathways;ko04726//Serotonergic synapse;ko04361//Axon regeneration;ko00380//Tryptophan metabolism;ko00790//Folate biosynthesis	GO:0043005//neuron projection	GO:0004497//monooxygenase activity;GO:0004510//tryptophan 5-monooxygenase activity;GO:0005506//iron ion binding;GO:0016491//oxidoreductase activity;GO:0016714//oxidoreductase activity, acting on paired donors, with incorporation or reduction of molecular oxygen, reduced pteridine as one donor, and incorporation of one atom of oxygen;GO:0046872//metal ion binding	GO:0006587//serotonin biosynthetic process from tryptophan;GO:0007623//circadian rhythm;GO:0009072//aromatic amino acid family metabolic process;GO:0014823//response to activity;GO:0031667//response to nutrient levels;GO:0042427//serotonin biosynthetic process;GO:0043627//response to estrogen;GO:0051384//response to glucocorticoid;GO:0051592//response to calcium ion;GO:0055114//oxidation-reductio…
ENSMUSG00000037621	83	147	171	439	497	153	3.22	5.5	6.06	12.17	14.09	4.52	4.92667	10.26	1.05835	0.00890773	0.422454	Atoh8	-	-	-	atonal bHLH transcription factor 8 [Source:MGI Symbol;Acc:MGI:1918343]	-	GO:0005634//nucleus;GO:0005654//nucleoplasm;GO:0005737//cytoplasm;GO:0016607//nuclear speck	GO:0000978//RNA polymerase II proximal promoter sequence-specific DNA binding;GO:0000981//DNA-binding transcription factor activity, RNA polymerase II-specific;GO:0003677//DNA binding;GO:0003700//DNA-binding transcription factor activity;GO:0008134//transcription factor binding;GO:0033613//activating transcription factor binding;GO:0046983//protein dimerization activity;GO:0070888//E-box binding	GO:0001704//formation of primary germ layer;GO:0001937//negative regulation of endothelial cell proliferation;GO:0006355//regulation of transcription, DNA-templated;GO:0006357//regulation of transcription by RNA polymerase II;GO:0007275//multicellular organism development;GO:0007399//nervous system development;GO:0010595//positive regulation of endothelial cell migration;GO:0010629//negative regu…
ENSMUSG00000036768	322	450	393	380	353	133	8.16	9.14	7.59	6.19	5.9	1.98	8.29667	4.69	-0.822944	0.00904457	0.422454	Kif15	-	-	-	kinesin family member 15 [Source:MGI Symbol;Acc:MGI:1098258]	-	GO:0005737//cytoplasm;GO:0005819//spindle;GO:0005856//cytoskeleton;GO:0005871//kinesin complex;GO:0005874//microtubule	GO:0000166//nucleotide binding;GO:0003774//motor activity;GO:0003777//microtubule motor activity;GO:0005524//ATP binding;GO:0008017//microtubule binding;GO:1990939//ATP-dependent microtubule motor activity	GO:0007018//microtubule-based movement
ENSMUSG00000094777	1320	2587	1971	1921	1840	962	233.9	442.68	318.94	244.04	238.44	129.83	331.84	204.103	-0.701188	0.00910158	0.422454	H2ac24	Human Diseases;Human Diseases;Cellular Processes	Immune diseases;Substance dependence;Cell growth and death	K11251;K11251;K11251	H2A clustered histone 24 [Source:MGI Symbol;Acc:MGI:3710573]	ko05322//Systemic lupus erythematosus;ko05034//Alcoholism;ko04217//Necroptosis	GO:0000786//nucleosome;GO:0005634//nucleus;GO:0005694//chromosome	GO:0003677//DNA binding;GO:0019899//enzyme binding;GO:0046982//protein heterodimerization activity	GO:0006342//chromatin silencing;GO:0008285//negative regulation of cell proliferation
ENSMUSG00000037573	189	91	183	320	307	374	7.4	3.29	6.6	8.82	8.84	11.33	5.76333	9.66333	0.745617	0.00935364	0.424871	Tob1	Genetic Information Processing	Folding, sorting and degradation	K14443	transducer of ErbB-2.1 [Source:MGI Symbol;Acc:MGI:1349721]	ko03018//RNA degradation	GO:0005634//nucleus;GO:0005737//cytoplasm;GO:0030014//CCR4-NOT complex	GO:0003714//transcription corepressor activity;GO:0005515//protein binding;GO:0030971//receptor tyrosine kinase binding;GO:0046332//SMAD binding	GO:0008285//negative regulation of cell proliferation;GO:0010468//regulation of gene expression;GO:0017148//negative regulation of translation;GO:0030514//negative regulation of BMP signaling pathway;GO:0045668//negative regulation of osteoblast differentiation;GO:0045892//negative regulation of transcription, DNA-templated;GO:0060212//negative regulation of nuclear-transcribed mRNA poly(A) tail …
ENSMUSG00000023411	10	15	9	46	63	18	0.29	0.35	0.28	1.6	1.17	0.34	0.306667	1.03667	1.75721	0.00960792	0.429392	Nfatc4	Human Diseases;Human Diseases;Human Diseases;Human Diseases;Organismal Systems;Cellular Processes;Environmental Information Processing;Human Diseases;Environmental Information Processing;Organismal Systems;Organismal Systems	Infectious disease: viral;Infectious diseases;Infectious diseases;Infectious diseases;Development;Cell growth and death;Signal transduction;Infectious diseases;Signal transduction;Endocrine system;Immune system	K17334;K17334;K17334;K17334;K17334;K17334;K17334;K17334;K17334;K17334;K17334	nuclear factor of activated T cells, cytoplasmic, calcineurin dependent 4 [Source:MGI Symbol;Acc:MGI:1920431]	ko05170//Human immunodeficiency virus 1 infection;ko05166//HTLV-I infection;ko05163//Human cytomegalovirus infection;ko05167//Kaposi sarcoma-associated herpesvirus infection;ko04360//Axon guidance;ko04218//Cellular senescence;ko04022//cGMP - PKG signaling pathway;ko05161//Hepatitis B;ko04310//Wnt signaling pathway;ko04921//Oxytocin signaling pathway;ko04625//C-type lectin receptor signaling pathw…	GO:0005634//nucleus;GO:0005667//transcription factor complex;GO:0005737//cytoplasm;GO:0005829//cytosol;GO:0016607//nuclear speck	GO:0000978//RNA polymerase II proximal promoter sequence-specific DNA binding;GO:0000981//DNA-binding transcription factor activity, RNA polymerase II-specific;GO:0001227//DNA-binding transcription repressor activity, RNA polymerase II-specific;GO:0003677//DNA binding;GO:0003700//DNA-binding transcription factor activity;GO:0005515//protein binding;GO:0008134//transcription factor binding;GO:0042…	GO:0000122//negative regulation of transcription by RNA polymerase II;GO:0001569//branching involved in blood vessel morphogenesis;GO:0006355//regulation of transcription, DNA-templated;GO:0006357//regulation of transcription by RNA polymerase II;GO:0007275//multicellular organism development;GO:0007507//heart development;GO:0007616//long-term memory;GO:0008630//intrinsic apoptotic signaling path…
ENSMUSG00000048078	64	117	105	91	73	42	0.46	1.45	0.75	0.51	0.57	0.69	0.886667	0.59	-0.587677	0.00985005	0.436471	Tenm4	-	-	-	teneurin transmembrane protein 4 [Source:MGI Symbol;Acc:MGI:2447063]	-	GO:0005634//nucleus;GO:0005737//cytoplasm;GO:0005886//plasma membrane;GO:0005887//integral component of plasma membrane;GO:0016020//membrane;GO:0016021//integral component of membrane;GO:0042995//cell projection;GO:0043005//neuron projection	GO:0042802//identical protein binding;GO:0042803//protein homodimerization activity;GO:0046982//protein heterodimerization activity;GO:0050839//cell adhesion molecule binding	GO:0001702//gastrulation with mouth forming second;GO:0007157//heterophilic cell-cell adhesion via plasma membrane cell adhesion molecules;GO:0007165//signal transduction;GO:0007275//multicellular organism development;GO:0030154//cell differentiation;GO:0031641//regulation of myelination;GO:0031643//positive regulation of myelination;GO:0032289//central nervous system myelin formation;GO:0048666/…
ENSMUSG00000046806	95	62	88	173	161	153	3.87	2.43	2.76	5.29	4.19	4.27	3.02	4.58333	0.601849	0.0100245	0.440457	Cyren	-	-	-	cell cycle regulator of NHEJ [Source:MGI Symbol;Acc:MGI:1925662]	-	GO:0005634//nucleus;GO:0005737//cytoplasm	GO:0003674//molecular_function	GO:0006281//DNA repair;GO:0006303//double-strand break repair via nonhomologous end joining;GO:0006974//cellular response to DNA damage stimulus;GO:2001033//negative regulation of double-strand break repair via nonhomologous end joining
ENSMUSG00000061815	0	0	0	7	5	4	0	0	0	0.2	0.14	0.12	0.001	0.153333	7.26053	0.0105199	0.450829	Rufy4	-	-	-	RUN and FYVE domain containing 4 [Source:MGI Symbol;Acc:MGI:3588214]	-	GO:0005776//autophagosome;GO:0031410//cytoplasmic vesicle	GO:0032266//phosphatidylinositol-3-phosphate binding;GO:0046872//metal ion binding	GO:0000045//autophagosome assembly;GO:0006914//autophagy;GO:0016239//positive regulation of macroautophagy;GO:0071353//cellular response to interleukin-4
ENSMUSG00000092019	5	28	5	2	5	1	0.22	1.25	0.19	0.07	0.17	0.03	0.553333	0.09	-2.62015	0.0107621	0.453815	Eif1ad6	-	-	-	eukaryotic translation initiation factor 1A domain containing 6 [Source:MGI Symbol;Acc:MGI:3782201]	-	GO:0005575//cellular_component	GO:0003674//molecular_function;GO:0003723//RNA binding;GO:0003743//translation initiation factor activity	GO:0006412//translation;GO:0006413//translational initiation;GO:0008150//biological_process
ENSMUSG00000040713	403	332	459	678	649	781	15.91	12.66	17.14	22.47	26.56	26.6	15.2367	25.21	0.726449	0.0108504	0.453815	Creg1	-	-	-	cellular repressor of E1A-stimulated genes 1 [Source:MGI Symbol;Acc:MGI:1344382]	-	GO:0005576//extracellular region;GO:0005615//extracellular space;GO:0005667//transcription factor complex	GO:0008134//transcription factor binding	GO:0006355//regulation of transcription, DNA-templated;GO:0040008//regulation of growth
ENSMUSG00000026188	10	12	13	31	47	28	0.29	0.34	0.35	0.65	1	0.62	0.326667	0.756667	1.21184	0.0109112	0.453916	Tmem169	-	-	-	transmembrane protein 169 [Source:MGI Symbol;Acc:MGI:2442781]	-	GO:0005575//cellular_component;GO:0016020//membrane;GO:0016021//integral component of membrane	GO:0003674//molecular_function	GO:0008150//biological_process
ENSMUSG00000063564	17	16	29	78	47	44	0.26	0.23	0.4	0.84	0.52	0.75	0.296667	0.703333	1.24537	0.01095	0.454325	Col23a1	-	-	-	collagen, type XXIII, alpha 1 [Source:MGI Symbol;Acc:MGI:2653243]	-	GO:0005576//extracellular region;GO:0005581//collagen trimer;GO:0005615//extracellular space;GO:0005886//plasma membrane;GO:0009986//cell surface;GO:0016020//membrane;GO:0016021//integral component of membrane;GO:0031012//extracellular matrix;GO:0062023//collagen-containing extracellular matrix	GO:0005201//extracellular matrix structural constituent;GO:0008201//heparin binding;GO:0030020//extracellular matrix structural constituent conferring tensile strength;GO:0042802//identical protein binding	GO:0030198//extracellular matrix organization
ENSMUSG00000030966	30	26	26	60	61	71	0.92	0.77	0.73	1.32	1.36	1.65	0.806667	1.44333	0.83936	0.0109997	0.454677	Trim21	Human Diseases	Immune diseases	K10651	tripartite motif-containing 21 [Source:MGI Symbol;Acc:MGI:106657]	ko05322//Systemic lupus erythematosus	GO:0005634//nucleus;GO:0005654//nucleoplasm;GO:0005737//cytoplasm;GO:0019005//SCF ubiquitin ligase complex	GO:0003713//transcription coactivator activity;GO:0004842//ubiquitin-protein transferase activity;GO:0005515//protein binding;GO:0008270//zinc ion binding;GO:0042802//identical protein binding;GO:0046872//metal ion binding;GO:0061630//ubiquitin protein ligase activity	GO:0000209//protein polyubiquitination;GO:0006513//protein monoubiquitination;GO:0010508//positive regulation of autophagy;GO:0016567//protein ubiquitination;GO:0031648//protein destabilization;GO:0032088//negative regulation of NF-kappaB transcription factor activity;GO:0032092//positive regulation of protein binding;GO:0032897//negative regulation of viral transcription;GO:0034341//response to …
ENSMUSG00000023979	7	2	6	17	27	20	0.37	0.1	0.29	0.63	1.04	0.79	0.253333	0.82	1.69459	0.0110242	0.454677	Guca1b	Organismal Systems	Sensory system	K08328	guanylate cyclase activator 1B [Source:MGI Symbol;Acc:MGI:1194489]	ko04744//Phototransduction	GO:0001750//photoreceptor outer segment;GO:0001917//photoreceptor inner segment;GO:0005886//plasma membrane;GO:0016020//membrane;GO:0042995//cell projection	GO:0005509//calcium ion binding;GO:0008048//calcium sensitive guanylate cyclase activator activity;GO:0030249//guanylate cyclase regulator activity;GO:0046872//metal ion binding	GO:0007601//visual perception;GO:0007602//phototransduction;GO:0031282//regulation of guanylate cyclase activity;GO:0031284//positive regulation of guanylate cyclase activity;GO:0050896//response to stimulus
ENSMUSG00000078627	1	1	0	8	10	9	0.03	0.06	0	0.2	0.48	0.54	0.03	0.406667	3.76081	0.0112075	0.459221	Marchf10	-	-	-	membrane associated ring-CH-type finger 10 [Source:MGI Symbol;Acc:MGI:2443469]	-	GO:0005575//cellular_component	GO:0008270//zinc ion binding	GO:0008150//biological_process
ENSMUSG00000050390	485	376	487	728	834	757	8.51	5.98	9.12	12.96	12.98	12.76	7.87	12.9	0.712936	0.0112899	0.461088	C77080	-	-	-	expressed sequence C77080 [Source:MGI Symbol;Acc:MGI:2140651]	-	GO:0005575//cellular_component	GO:0003674//molecular_function	GO:0030154//cell differentiation
ENSMUSG00000020948	254	154	262	506	458	353	3.45	2.43	4.42	5.67	5.59	4.98	3.43333	5.41333	0.656907	0.011514	0.46431	Klhl28	-	-	-	kelch-like 28 [Source:MGI Symbol;Acc:MGI:1913939]	-	-	GO:0005515//protein binding	-
ENSMUSG00000045545	0	2	0	11	25	2	0	0.1	0	0.47	0.92	0.08	0.0333333	0.49	3.87774	0.011751	0.467471	Krt14	Human Diseases;Organismal Systems	Infectious diseases;Endocrine system	K07604;K07604	keratin 14 [Source:MGI Symbol;Acc:MGI:96688]	ko05150//Staphylococcus aureus infection;ko04915//Estrogen signaling pathway	GO:0005634//nucleus;GO:0005737//cytoplasm;GO:0005882//intermediate filament;GO:0045095//keratin filament;GO:0045178//basal part of cell;GO:0071944//cell periphery	GO:0005198//structural molecule activity;GO:0005515//protein binding;GO:1990254//keratin filament binding	GO:0007568//aging;GO:0010043//response to zinc ion;GO:0010212//response to ionizing radiation;GO:0030855//epithelial cell differentiation;GO:0042633//hair cycle;GO:0045110//intermediate filament bundle assembly
ENSMUSG00000053178	3	3	10	28	24	16	0.17	0.19	0.56	1.26	1.08	0.77	0.306667	1.03667	1.75721	0.0118926	0.469759	Mterf1b	-	-	-	mitochondrial transcription termination factor 1b [Source:MGI Symbol;Acc:MGI:3704243]	-	-	GO:0003690//double-stranded DNA binding	GO:0006355//regulation of transcription, DNA-templated
ENSMUSG00000039763	9	11	11	41	32	23	0.23	0.27	0.25	0.75	0.59	0.44	0.25	0.593333	1.24691	0.0121657	0.473288	Dnajc28	-	-	-	DnaJ heat shock protein family (Hsp40) member C28 [Source:MGI Symbol;Acc:MGI:2181053]	-	GO:0017119//Golgi transport complex	GO:0003674//molecular_function	GO:0006890//retrograde vesicle-mediated transport, Golgi to ER;GO:0007030//Golgi organization;GO:0048213//Golgi vesicle prefusion complex stabilization
ENSMUSG00000001156	67	46	73	123	113	173	1.23	0.81	1.22	1.95	1.51	2.41	1.08667	1.95667	0.848489	0.0121938	0.473288	Mxd1	-	-	-	MAX dimerization protein 1 [Source:MGI Symbol;Acc:MGI:96908]	-	GO:0000785//chromatin;GO:0005654//nucleoplasm;GO:0005739//mitochondrion;GO:0005829//cytosol	GO:0000978//RNA polymerase II proximal promoter sequence-specific DNA binding;GO:0001227//DNA-binding transcription repressor activity, RNA polymerase II-specific;GO:0046983//protein dimerization activity	GO:0000122//negative regulation of transcription by RNA polymerase II
ENSMUSG00000052372	6	22	8	3	4	4	0.16	0.83	0.25	0.09	0.07	0.1	0.413333	0.0866667	-2.25376	0.0123894	0.473554	Il1rapl1	-	-	-	interleukin 1 receptor accessory protein-like 1 [Source:MGI Symbol;Acc:MGI:2687319]	-	GO:0005886//plasma membrane;GO:0016020//membrane;GO:0016021//integral component of membrane;GO:0030424//axon;GO:0030425//dendrite;GO:0042995//cell projection;GO:0098978//glutamatergic synapse	GO:0005515//protein binding	GO:0007165//signal transduction;GO:0045920//negative regulation of exocytosis;GO:0099175//regulation of postsynapse organization;GO:0099545//trans-synaptic signaling by trans-synaptic complex;GO:1905606//regulation of presynapse assembly
ENSMUSG00000044254	35	31	63	22	15	37	0.85	0.73	1.4	0.38	0.27	0.68	0.993333	0.443333	-1.16389	0.012694	0.477543	Pcsk9	Organismal Systems	Digestive system	K13050	proprotein convertase subtilisin/kexin type 9 [Source:MGI Symbol;Acc:MGI:2140260]	ko04979//Cholesterol metabolism	GO:0005576//extracellular region;GO:0005615//extracellular space;GO:0005737//cytoplasm;GO:0005764//lysosome;GO:0005768//endosome;GO:0005769//early endosome;GO:0005770//late endosome;GO:0005783//endoplasmic reticulum;GO:0005788//endoplasmic reticulum lumen;GO:0005791//rough endoplasmic reticulum;GO:0005794//Golgi apparatus;GO:0005886//plasma membrane;GO:0009986//cell surface;GO:0030134//COPII-coat…	GO:0004252//serine-type endopeptidase activity;GO:0008233//peptidase activity;GO:0008236//serine-type peptidase activity;GO:0016787//hydrolase activity;GO:0019871//sodium channel inhibitor activity;GO:0030169//low-density lipoprotein particle binding;GO:0030547//receptor inhibitor activity;GO:0034185//apolipoprotein binding;GO:0034189//very-low-density lipoprotein particle binding;GO:0034190//apo…	GO:0001822//kidney development;GO:0001889//liver development;GO:0001920//negative regulation of receptor recycling;GO:0002092//positive regulation of receptor internalization;GO:0006508//proteolysis;GO:0006629//lipid metabolic process;GO:0006641//triglyceride metabolic process;GO:0006644//phospholipid metabolic process;GO:0006915//apoptotic process;GO:0007041//lysosomal transport;GO:0008202//ster…
ENSMUSG00000022508	96	41	84	165	139	226	2.33	0.96	1.86	2.87	2.46	4.17	1.71667	3.16667	0.883355	0.012721	0.477543	Bcl6	Human Diseases;Environmental Information Processing	Cancers;Signal transduction	K15618;K15618	B cell leukemia/lymphoma 6 [Source:MGI Symbol;Acc:MGI:107187]	ko05202//Transcriptional misregulation in cancers;ko04068//FoxO signaling pathway	GO:0005634//nucleus;GO:0005654//nucleoplasm;GO:0005657//replication fork;GO:0005730//nucleolus;GO:0005794//Golgi apparatus	GO:0000977//RNA polymerase II regulatory region sequence-specific DNA binding;GO:0000978//RNA polymerase II proximal promoter sequence-specific DNA binding;GO:0001161//intronic transcription regulatory region sequence-specific DNA binding;GO:0001227//DNA-binding transcription repressor activity, RNA polymerase II-specific;GO:0003677//DNA binding;GO:0003682//chromatin binding;GO:0003700//DNA-bindi…	GO:0000122//negative regulation of transcription by RNA polymerase II;GO:0000902//cell morphogenesis;GO:0001817//regulation of cytokine production;GO:0001953//negative regulation of cell-matrix adhesion;GO:0002376//immune system process;GO:0002467//germinal center formation;GO:0002682//regulation of immune system process;GO:0002829//negative regulation of type 2 immune response;GO:0006357//regula…
ENSMUSG00000028641	409	617	588	978	1131	831	12.09	17.93	14.87	22.28	27.12	18.72	14.9633	22.7067	0.601684	0.0127871	0.477543	P3h1	-	-	-	prolyl 3-hydroxylase 1 [Source:MGI Symbol;Acc:MGI:1888921]	-	GO:0005576//extracellular region;GO:0005604//basement membrane;GO:0005634//nucleus;GO:0005737//cytoplasm;GO:0005783//endoplasmic reticulum;GO:0005886//plasma membrane	GO:0005506//iron ion binding;GO:0005515//protein binding;GO:0016491//oxidoreductase activity;GO:0016705//oxidoreductase activity, acting on paired donors, with incorporation or reduction of molecular oxygen;GO:0019797//procollagen-proline 3-dioxygenase activity;GO:0031418//L-ascorbic acid binding;GO:0046872//metal ion binding;GO:0051213//dioxygenase activity	GO:0006457//protein folding;GO:0010976//positive regulation of neuron projection development;GO:0018126//protein hydroxylation;GO:0019511//peptidyl-proline hydroxylation;GO:0030199//collagen fibril organization;GO:0030278//regulation of ossification;GO:0030308//negative regulation of cell growth;GO:0032963//collagen metabolic process;GO:0050708//regulation of protein secretion;GO:0050821//protein…
ENSMUSG00000020431	130	92	105	97	76	104	1.12	0.69	0.85	0.65	0.39	0.7	0.886667	0.58	-0.612339	0.012795	0.477543	Adcy1	Metabolism;Human Diseases;Environmental Information Processing;Human Diseases;Environmental Information Processing;Environmental Information Processing;Human Diseases;Human Diseases;Organismal Systems;Environmental Information Processing;Human Diseases;Organismal Systems;Environmental Information Processing;Human Diseases;Organismal Systems;Human Diseases;Organismal Systems;Organismal Systems;Org…	Global and overview maps;Cancers;Signal transduction;Infectious diseases;Signal transduction;Signal transduction;Infectious diseases;Infectious diseases;Environmental adaptation;Signal transduction;Cardiovascular diseases;Immune system;Signal transduction;Endocrine and metabolic diseases;Endocrine system;Infectious diseases;Nervous system;Circulatory system;Endocrine system;Nucleotide metabolism;…	K08041;K08041;K08041;K08041;K08041;K08041;K08041;K08041;K08041;K08041;K08041;K08041;K08041;K08041;K08041;K08041;K08041;K08041;K08041;K08041;K08041;K08041;K08041;K08041;K08041;K08041;K08041;K08041;K08041;K08041;K08041;K08041;K08041;K08041;K08041;K08041;K08041;K08041;K08041;K08041;K08041;K08041;K08041;K08041;K08041;K08041;K08041;K08041;K08041;K08041;K08041	adenylate cyclase 1 [Source:MGI Symbol;Acc:MGI:99677]	ko01100//Metabolic pathways;ko05200//Pathways in cancer;ko04020//Calcium signaling pathway;ko05166//HTLV-I infection;ko04072//Phospholipase D signaling pathway;ko04015//Rap1 signaling pathway;ko05163//Human cytomegalovirus infection;ko05146//Amoebiasis;ko04714//Thermogenesis;ko04024//cAMP signaling pathway;ko05414//Dilated cardiomyopathy (DCM);ko04062//Chemokine signaling pathway;ko04022//cGMP - …	GO:0005634//nucleus;GO:0005737//cytoplasm;GO:0005886//plasma membrane;GO:0005887//integral component of plasma membrane;GO:0014069//postsynaptic density;GO:0016020//membrane;GO:0016021//integral component of membrane;GO:0045121//membrane raft;GO:0098685//Schaffer collateral - CA1 synapse;GO:0098686//hippocampal mossy fiber to CA3 synapse;GO:0098978//glutamatergic synapse;GO:0099061//integral comp…	GO:0000166//nucleotide binding;GO:0004016//adenylate cyclase activity;GO:0005516//calmodulin binding;GO:0005524//ATP binding;GO:0008294//calcium- and calmodulin-responsive adenylate cyclase activity;GO:0016829//lyase activity;GO:0016849//phosphorus-oxygen lyase activity;GO:0046872//metal ion binding	GO:0006171//cAMP biosynthetic process;GO:0007189//adenylate cyclase-activating G protein-coupled receptor signaling pathway;GO:0007190//activation of adenylate cyclase activity;GO:0007409//axonogenesis;GO:0007420//brain development;GO:0007616//long-term memory;GO:0007623//circadian rhythm;GO:0009190//cyclic nucleotide biosynthetic process;GO:0010226//response to lithium ion;GO:0019933//cAMP-media…
ENSMUSG00000006494	810	1139	941	872	790	1068	23.97	27.6	21.52	15.43	16.02	16.74	24.3633	16.0633	-0.60094	0.0128431	0.477543	Pdk1	Organismal Systems;Environmental Information Processing;Human Diseases	Development;Signal transduction;Cancers	K12077;K12077;K12077	pyruvate dehydrogenase kinase, isoenzyme 1 [Source:MGI Symbol;Acc:MGI:1926119]	ko04360//Axon guidance;ko04066//HIF-1 signaling pathway;ko05230//Central carbon metabolism in cancer	GO:0005739//mitochondrion;GO:0005759//mitochondrial matrix;GO:0005886//plasma membrane;GO:0005967//mitochondrial pyruvate dehydrogenase complex;GO:0045254//pyruvate dehydrogenase complex	GO:0000166//nucleotide binding;GO:0004672//protein kinase activity;GO:0004674//protein serine/threonine kinase activity;GO:0004740//pyruvate dehydrogenase (acetyl-transferring) kinase activity;GO:0005524//ATP binding;GO:0016301//kinase activity;GO:0016740//transferase activity;GO:0042802//identical protein binding;GO:0044877//protein-containing complex binding	GO:0005975//carbohydrate metabolic process;GO:0006006//glucose metabolic process;GO:0006468//protein phosphorylation;GO:0007166//cell surface receptor signaling pathway;GO:0008283//cell proliferation;GO:0008631//intrinsic apoptotic signaling pathway in response to oxidative stress;GO:0010510//regulation of acetyl-CoA biosynthetic process from pyruvate;GO:0010906//regulation of glucose metabolic p…
ENSMUSG00000070618	0	12	4	0	0	0	0	0.48	0.14	0	0	0	0.206667	0.001	-7.69116	0.0129932	0.477543	Pramel20	-	-	-	PRAME like 20 [Source:MGI Symbol;Acc:MGI:3525148]	-	GO:0005737//cytoplasm	GO:0003674//molecular_function	GO:0008150//biological_process;GO:0008284//positive regulation of cell proliferation;GO:0043066//negative regulation of apoptotic process;GO:0045596//negative regulation of cell differentiation;GO:0045892//negative regulation of transcription, DNA-templated
ENSMUSG00000039990	170	177	227	414	409	262	3.96	3.67	5.67	7.37	8.97	5.78	4.43333	7.37333	0.733925	0.0134068	0.484304	Edrf1	-	-	-	erythroid differentiation regulatory factor 1 [Source:MGI Symbol;Acc:MGI:1919831]	-	-	-	GO:0045893//positive regulation of transcription, DNA-templated
ENSMUSG00000027454	114	151	131	136	115	53	8.96	12.01	10.11	7.75	7	3.56	10.36	6.10333	-0.763355	0.013408	0.484304	Gins1	-	-	-	GINS complex subunit 1 (Psf1 homolog) [Source:MGI Symbol;Acc:MGI:1916520]	-	GO:0000811//GINS complex;GO:0005634//nucleus;GO:0005694//chromosome;GO:0005737//cytoplasm;GO:0071162//CMG complex	GO:0005515//protein binding	GO:0001833//inner cell mass cell proliferation;GO:0006260//DNA replication;GO:1902983//DNA strand elongation involved in mitotic DNA replication
ENSMUSG00000054280	140	97	76	248	196	225	20.42	1.17	0.6	1.53	1.23	1.47	7.39667	1.41	-2.39118	0.0134684	0.484304	Prr14l	-	-	-	proline rich 14-like [Source:MGI Symbol;Acc:MGI:2443658]	-	GO:0005575//cellular_component	GO:0003674//molecular_function	GO:0008150//biological_process
ENSMUSG00000018899	196	116	236	391	387	314	8.22	5.24	9.32	13.83	12.12	11.27	7.59333	12.4067	0.70831	0.0136919	0.484545	Irf1	Human Diseases;Environmental Information Processing;Organismal Systems;Organismal Systems;Human Diseases	Infectious diseases;Signal transduction;Immune system;Endocrine system;Infectious diseases	K09444;K09444;K09444;K09444;K09444	interferon regulatory factor 1 [Source:MGI Symbol;Acc:MGI:96590]	ko05165//Human papillomavirus infection;ko04668//TNF signaling pathway;ko04625//C-type lectin receptor signaling pathway;ko04917//Prolactin signaling pathway;ko05133//Pertussis	GO:0000785//chromatin;GO:0005634//nucleus;GO:0005737//cytoplasm	GO:0000976//transcription regulatory region sequence-specific DNA binding;GO:0000978//RNA polymerase II proximal promoter sequence-specific DNA binding;GO:0000981//DNA-binding transcription factor activity, RNA polymerase II-specific;GO:0001228//DNA-binding transcription activator activity, RNA polymerase II-specific;GO:0003677//DNA binding;GO:0003700//DNA-binding transcription factor activity;GO…	GO:0002376//immune system process;GO:0002819//regulation of adaptive immune response;GO:0006355//regulation of transcription, DNA-templated;GO:0006357//regulation of transcription by RNA polymerase II;GO:0006915//apoptotic process;GO:0007050//cell cycle arrest;GO:0007249//I-kappaB kinase/NF-kappaB signaling;GO:0008285//negative regulation of cell proliferation;GO:0010468//regulation of gene expre…
ENSMUSG00000052273	0	0	1	7	10	4	0	0	0.02	0.06	0.18	0.02	0.00666667	0.0866667	3.70044	0.0139802	0.488121	Dnah3	Human Diseases	Neurodegenerative diseases	K10408	dynein, axonemal, heavy chain 3 [Source:MGI Symbol;Acc:MGI:2683040]	ko05016//Huntington disease	GO:0005737//cytoplasm;GO:0005856//cytoskeleton;GO:0005874//microtubule;GO:0005929//cilium;GO:0030286//dynein complex;GO:0036156//inner dynein arm;GO:0042995//cell projection	GO:0000166//nucleotide binding;GO:0005524//ATP binding;GO:0008569//ATP-dependent microtubule motor activity, minus-end-directed;GO:0045505//dynein intermediate chain binding;GO:0051959//dynein light intermediate chain binding	GO:0007018//microtubule-based movement
ENSMUSG00000039981	3	3	13	0	1	1	0.06	0.06	0.25	0	0.02	0.02	0.123333	0.0133333	-3.20945	0.0141673	0.489194	Zc3h12d	-	-	-	zinc finger CCCH type containing 12D [Source:MGI Symbol;Acc:MGI:3045313]	-	GO:0000932//P-body;GO:0005654//nucleoplasm;GO:0036464//cytoplasmic ribonucleoprotein granule	GO:0016787//hydrolase activity;GO:0046872//metal ion binding	-
ENSMUSG00000020288	312	385	333	607	732	508	16.21	16.15	15.37	22.37	27.19	22.53	15.91	24.03	0.594903	0.0146771	0.498003	Ahsa2	-	-	-	AHA1, activator of heat shock protein ATPase 2 [Source:MGI Symbol;Acc:MGI:1916133]	-	GO:0005829//cytosol	GO:0001671//ATPase activator activity;GO:0051087//chaperone binding;GO:0051879//Hsp90 protein binding	GO:0006457//protein folding;GO:0032781//positive regulation of ATPase activity
ENSMUSG00000025978	22	16	18	37	56	52	0.92	0.39	0.53	0.76	1.03	1.27	0.613333	1.02	0.733826	0.0151532	0.50431	Rftn2	-	-	-	raftlin family member 2 [Source:MGI Symbol;Acc:MGI:1921263]	-	GO:0005886//plasma membrane;GO:0016020//membrane	GO:0003674//molecular_function	GO:0033227//dsRNA transport;GO:0043330//response to exogenous dsRNA
ENSMUSG00000047878	163	221	271	416	451	340	6.87	8.91	10.32	13.48	15.07	11.39	8.7	13.3133	0.613785	0.0153422	0.508237	A4galt	Metabolism;Metabolism;Metabolism	Global and overview maps;Glycan biosynthesis and metabolism;Glycan biosynthesis and metabolism	K01988;K01988;K01988	alpha 1,4-galactosyltransferase [Source:MGI Symbol;Acc:MGI:3512453]	ko01100//Metabolic pathways;ko00601//Glycosphingolipid biosynthesis - lacto and neolacto series;ko00603//Glycosphingolipid biosynthesis - globo and isoglobo series	GO:0000139//Golgi membrane;GO:0005794//Golgi apparatus;GO:0016020//membrane;GO:0016021//integral component of membrane	GO:0008378//galactosyltransferase activity;GO:0015643//toxic substance binding;GO:0016740//transferase activity;GO:0016757//transferase activity, transferring glycosyl groups;GO:0016758//transferase activity, transferring hexosyl groups;GO:0050512//lactosylceramide 4-alpha-galactosyltransferase activity	GO:0001576//globoside biosynthetic process;GO:0006629//lipid metabolic process;GO:0006688//glycosphingolipid biosynthetic process;GO:0007009//plasma membrane organization
ENSMUSG00000028089	80	109	136	106	99	74	2.27	2.99	3.53	2.16	2.06	1.6	2.93	1.94	-0.594844	0.0153975	0.508237	Chd1l	-	-	-	chromodomain helicase DNA binding protein 1-like [Source:MGI Symbol;Acc:MGI:1915308]	-	GO:0005634//nucleus;GO:0005654//nucleoplasm;GO:0005829//cytosol;GO:0005886//plasma membrane	GO:0000166//nucleotide binding;GO:0003678//DNA helicase activity;GO:0004386//helicase activity;GO:0005524//ATP binding;GO:0016787//hydrolase activity;GO:0016887//ATPase activity;GO:0070615//nucleosome-dependent ATPase activity	GO:0006281//DNA repair;GO:0006338//chromatin remodeling;GO:0006974//cellular response to DNA damage stimulus;GO:0032508//DNA duplex unwinding
ENSMUSG00000069306	183	218	234	316	396	524	11.81	13.55	13.76	14.58	18.68	25.73	13.04	19.6633	0.592564	0.016155	0.516761	H4c17	Human Diseases;Human Diseases;Human Diseases	Immune diseases;Cancers;Substance dependence	K11254;K11254;K11254	H4 clustered histone 17 [Source:MGI Symbol;Acc:MGI:2448441]	ko05322//Systemic lupus erythematosus;ko05203//Viral carcinogenesis;ko05034//Alcoholism	GO:0000228//nuclear chromosome;GO:0000786//nucleosome;GO:0005634//nucleus;GO:0005654//nucleoplasm;GO:0005694//chromosome;GO:0032991//protein-containing complex	GO:0003677//DNA binding;GO:0005515//protein binding;GO:0019904//protein domain specific binding;GO:0046982//protein heterodimerization activity	GO:0006334//nucleosome assembly;GO:0006335//DNA replication-dependent nucleosome assembly;GO:0006336//DNA replication-independent nucleosome assembly;GO:0006352//DNA-templated transcription, initiation;GO:0045653//negative regulation of megakaryocyte differentiation
ENSMUSG00000095253	201	167	220	371	364	292	3.61	2.84	3.91	6.16	6.32	5.15	3.45333	5.87667	0.767008	0.0165973	0.51923	Zfp799	Human Diseases	Infectious diseases	K09228	zinc finger protein 799 [Source:MGI Symbol;Acc:MGI:2443934]	ko05168//Herpes simplex infection	GO:0005634//nucleus	GO:0000977//RNA polymerase II regulatory region sequence-specific DNA binding;GO:0000981//DNA-binding transcription factor activity, RNA polymerase II-specific;GO:0046872//metal ion binding	GO:0006355//regulation of transcription, DNA-templated;GO:0006357//regulation of transcription by RNA polymerase II
ENSMUSG00000039501	602	397	682	1076	1164	855	10.45	6.64	11.95	14.53	17.05	13.13	9.68	14.9033	0.622556	0.0169434	0.526897	Znfx1	-	-	-	zinc finger, NFX1-type containing 1 [Source:MGI Symbol;Acc:MGI:2138982]	-	GO:0005634//nucleus;GO:0031380//nuclear RNA-directed RNA polymerase complex	GO:0003700//DNA-binding transcription factor activity;GO:0003723//RNA binding;GO:0004386//helicase activity;GO:0008270//zinc ion binding;GO:0046872//metal ion binding	GO:0006355//regulation of transcription, DNA-templated;GO:0031048//chromatin silencing by small RNA
ENSMUSG00000078537	3	11	1	1	0	0	0.28	0.98	0.08	0.07	0	0	0.446667	0.0233333	-4.25873	0.0171117	0.528222	B020031M17Rik	-	-	-	RIKEN cDNA B020031M17 gene [Source:MGI Symbol;Acc:MGI:3588226]	-	GO:0005575//cellular_component	GO:0003674//molecular_function	GO:0008150//biological_process
ENSMUSG00000071661	31	26	20	70	69	47	1.32	1.07	0.78	2.14	2.15	1.53	1.05667	1.94	0.876536	0.0171589	0.528344	Zbtb3	-	-	-	zinc finger and BTB domain containing 3 [Source:MGI Symbol;Acc:MGI:1922541]	-	GO:0005634//nucleus	GO:0000978//RNA polymerase II proximal promoter sequence-specific DNA binding;GO:0000981//DNA-binding transcription factor activity, RNA polymerase II-specific;GO:0003677//DNA binding;GO:0005515//protein binding;GO:0046872//metal ion binding	GO:0006357//regulation of transcription by RNA polymerase II
ENSMUSG00000002289	510	313	410	923	528	1299	19.26	11.08	13.36	23.82	14.04	36.4	14.5667	24.7533	0.764952	0.0172878	0.531268	Angptl4	Organismal Systems;Organismal Systems	Endocrine system;Digestive system	K08767;K08767	angiopoietin-like 4 [Source:MGI Symbol;Acc:MGI:1888999]	ko03320//PPAR signaling pathway;ko04979//Cholesterol metabolism	GO:0005576//extracellular region;GO:0005615//extracellular space;GO:0062023//collagen-containing extracellular matrix	GO:0004857//enzyme inhibitor activity;GO:0005102//signaling receptor binding;GO:0042802//identical protein binding	GO:0001525//angiogenesis;GO:0001666//response to hypoxia;GO:0006629//lipid metabolic process;GO:0009267//cellular response to starvation;GO:0043066//negative regulation of apoptotic process;GO:0043335//protein unfolding;GO:0045834//positive regulation of lipid metabolic process;GO:0051005//negative regulation of lipoprotein lipase activity;GO:0070328//triglyceride homeostasis;GO:2000352//negative…
ENSMUSG00000112160	59	26	61	127	94	117	1.84	0.78	1.75	2.86	2.15	2.78	1.45667	2.59667	0.83399	0.0175835	0.535059	BC024063	Human Diseases	Infectious diseases	K09228	cDNA sequence BC024063 [Source:MGI Symbol;Acc:MGI:2670978]	ko05168//Herpes simplex infection	GO:0005634//nucleus	GO:0000978//RNA polymerase II proximal promoter sequence-specific DNA binding;GO:0000981//DNA-binding transcription factor activity, RNA polymerase II-specific;GO:0046872//metal ion binding	GO:0006355//regulation of transcription, DNA-templated;GO:0006357//regulation of transcription by RNA polymerase II
ENSMUSG00000001552	3	4	2	13	20	11	0.11	0.11	0.07	0.49	0.78	0.22	0.0966667	0.496667	2.36119	0.0177755	0.535908	Jup	Human Diseases;Human Diseases;Human Diseases;Human Diseases;Human Diseases	Cancers;Cancers;Cancers;Cardiovascular diseases;Cancers	K10056;K10056;K10056;K10056;K10056	junction plakoglobin [Source:MGI Symbol;Acc:MGI:96650]	ko05200//Pathways in cancer;ko05202//Transcriptional misregulation in cancers;ko05226//Gastric cancer;ko05412//Arrhythmogenic right ventricular cardiomyopathy (ARVC);ko05221//Acute myeloid leukemia	GO:0005634//nucleus;GO:0005737//cytoplasm;GO:0005829//cytosol;GO:0005856//cytoskeleton;GO:0005882//intermediate filament;GO:0005886//plasma membrane;GO:0005911//cell-cell junction;GO:0005912//adherens junction;GO:0005916//fascia adherens;GO:0009898//cytoplasmic side of plasma membrane;GO:0014704//intercalated disc;GO:0015629//actin cytoskeleton;GO:0016020//membrane;GO:0016327//apicolateral plasma…	GO:0003713//transcription coactivator activity;GO:0005198//structural molecule activity;GO:0005515//protein binding;GO:0019901//protein kinase binding;GO:0019903//protein phosphatase binding;GO:0035257//nuclear hormone receptor binding;GO:0044877//protein-containing complex binding;GO:0045294//alpha-catenin binding;GO:0045296//cadherin binding;GO:0050839//cell adhesion molecule binding;GO:0106006…	GO:0001954//positive regulation of cell-matrix adhesion;GO:0002159//desmosome assembly;GO:0007155//cell adhesion;GO:0016477//cell migration;GO:0042127//regulation of cell proliferation;GO:0042307//positive regulation of protein import into nucleus;GO:0043537//negative regulation of blood vessel endothelial cell migration;GO:0043588//skin development;GO:0045766//positive regulation of angiogenesis…
ENSMUSG00000089943	5	9	4	33	37	9	0.19	0.33	0.15	0.92	1.04	0.27	0.223333	0.743333	1.73481	0.0179554	0.538042	Ugt1a5	Metabolism;Human Diseases;Metabolism;Metabolism;Metabolism;Metabolism;Metabolism;Metabolism;Metabolism;Metabolism	Global and overview maps;Cancers;Lipid metabolism;Metabolism of cofactors and vitamins;Xenobiotics biodegradation and metabolism;Xenobiotics biodegradation and metabolism;Xenobiotics biodegradation and metabolism;Metabolism of cofactors and vitamins;Carbohydrate metabolism;Carbohydrate metabolism	K00699;K00699;K00699;K00699;K00699;K00699;K00699;K00699;K00699;K00699	UDP glucuronosyltransferase 1 family, polypeptide A5 [Source:MGI Symbol;Acc:MGI:3032634]	ko01100//Metabolic pathways;ko05204//Chemical carcinogenesis;ko00140//Steroid hormone biosynthesis;ko00830//Retinol metabolism;ko00983//Drug metabolism - other enzymes;ko00980//Metabolism of xenobiotics by cytochrome P450;ko00982//Drug metabolism - cytochrome P450;ko00860//Porphyrin and chlorophyll metabolism;ko00040//Pentose and glucuronate interconversions;ko00053//Ascorbate and aldarate metabo…	GO:0005783//endoplasmic reticulum;GO:0016020//membrane;GO:0016021//integral component of membrane	GO:0008194//UDP-glycosyltransferase activity;GO:0015020//glucuronosyltransferase activity;GO:0016740//transferase activity;GO:0016757//transferase activity, transferring glycosyl groups;GO:0019899//enzyme binding;GO:0042803//protein homodimerization activity;GO:0046982//protein heterodimerization activity	GO:0052695//cellular glucuronidation;GO:0052696//flavonoid glucuronidation;GO:0052697//xenobiotic glucuronidation;GO:0070640//vitamin D3 metabolic process
ENSMUSG00000031107	113	119	103	124	100	64	5.53	6.77	4.6	4.35	3.57	2.38	5.63333	3.43333	-0.714379	0.0187929	0.556741	Rbmx2	-	-	-	RNA binding motif protein, X-linked 2 [Source:MGI Symbol;Acc:MGI:1919414]	-	GO:0005634//nucleus;GO:0005681//spliceosomal complex;GO:0005686//U2 snRNP;GO:0071005//U2-type precatalytic spliceosome;GO:0071011//precatalytic spliceosome	GO:0003676//nucleic acid binding;GO:0003723//RNA binding	GO:0000398//mRNA splicing, via spliceosome;GO:0006397//mRNA processing;GO:0008380//RNA splicing
ENSMUSG00000078779	57	42	83	156	122	106	1.49	1.01	2.05	2.78	2.22	2.19	1.51667	2.39667	0.660125	0.0192807	0.560573	Zfp59	Human Diseases	Infectious diseases	K09228	zinc finger protein 59 [Source:MGI Symbol;Acc:MGI:99206]	ko05168//Herpes simplex infection	-	GO:0046872//metal ion binding	GO:0006355//regulation of transcription, DNA-templated
ENSMUSG00000026779	486	492	592	572	536	238	9.39	10.42	11.22	7.79	7.75	3.27	10.3433	6.27	-0.722164	0.0193398	0.561248	Mastl	-	-	-	microtubule associated serine/threonine kinase-like [Source:MGI Symbol;Acc:MGI:1914371]	-	GO:0005634//nucleus;GO:0005654//nucleoplasm;GO:0005737//cytoplasm;GO:0005813//centrosome;GO:0005815//microtubule organizing center;GO:0005856//cytoskeleton;GO:0032154//cleavage furrow	GO:0000166//nucleotide binding;GO:0004672//protein kinase activity;GO:0004674//protein serine/threonine kinase activity;GO:0005515//protein binding;GO:0005524//ATP binding;GO:0016301//kinase activity;GO:0016740//transferase activity;GO:0051721//protein phosphatase 2A binding	GO:0000086//G2/M transition of mitotic cell cycle;GO:0000278//mitotic cell cycle;GO:0006468//protein phosphorylation;GO:0006974//cellular response to DNA damage stimulus;GO:0007049//cell cycle;GO:0007147//female meiosis II;GO:0016310//phosphorylation;GO:0018105//peptidyl-serine phosphorylation;GO:0032515//negative regulation of phosphoprotein phosphatase activity;GO:0035556//intracellular signal …
ENSMUSG00000058402	40	39	40	82	82	79	1.26	1.19	1.15	1.82	1.86	1.84	1.2	1.84	0.616671	0.0197325	0.56585	Zfp420	Human Diseases	Infectious diseases	K09228	zinc finger protein 420 [Source:MGI Symbol;Acc:MGI:2444666]	ko05168//Herpes simplex infection	GO:0005634//nucleus	GO:0000978//RNA polymerase II proximal promoter sequence-specific DNA binding;GO:0000981//DNA-binding transcription factor activity, RNA polymerase II-specific	GO:0001835//blastocyst hatching;GO:0006357//regulation of transcription by RNA polymerase II
ENSMUSG00000022044	0	0	0	1	2	15	0	0	0	0.05	0.1	0.75	0.001	0.3	8.22882	0.0197499	0.56585	Stmn4	-	-	-	stathmin-like 4 [Source:MGI Symbol;Acc:MGI:1931224]	-	GO:0005737//cytoplasm;GO:0005794//Golgi apparatus;GO:0030424//axon;GO:0030426//growth cone;GO:0042995//cell projection;GO:0043005//neuron projection	GO:0015631//tubulin binding	GO:0007019//microtubule depolymerization;GO:0031110//regulation of microtubule polymerization or depolymerization;GO:0031175//neuron projection development
ENSMUSG00000026958	720	442	708	1071	990	1735	40.31	24.45	35.74	41.89	39.41	76.08	33.5	52.46	0.647057	0.0198102	0.56585	Dpp7	-	-	-	dipeptidylpeptidase 7 [Source:MGI Symbol;Acc:MGI:1933213]	-	GO:0005576//extracellular region;GO:0005764//lysosome;GO:0005794//Golgi apparatus;GO:0005829//cytosol;GO:0031410//cytoplasmic vesicle;GO:0031982//vesicle;GO:0043231//intracellular membrane-bounded organelle	GO:0004177//aminopeptidase activity;GO:0008233//peptidase activity;GO:0008236//serine-type peptidase activity;GO:0008239//dipeptidyl-peptidase activity;GO:0016787//hydrolase activity	GO:0006508//proteolysis;GO:1905146//lysosomal protein catabolic process
ENSMUSG00000022021	1013	1504	1184	1453	1146	629	24	33.62	26.31	24.76	19.88	11.29	27.9767	18.6433	-0.585564	0.0200154	0.566149	Diaph3	Cellular Processes	Cell motility	K05745	diaphanous related formin 3 [Source:MGI Symbol;Acc:MGI:1927222]	ko04810//Regulation of actin cytoskeleton	GO:0005634//nucleus;GO:0005737//cytoplasm	GO:0003779//actin binding;GO:0005515//protein binding;GO:0031267//small GTPase binding	GO:0007010//cytoskeleton organization;GO:0016043//cellular component organization;GO:0030036//actin cytoskeleton organization;GO:0030041//actin filament polymerization
ENSMUSG00000028524	142	180	209	305	526	263	5.6	6.66	7.34	8.92	14.75	7.46	6.53333	10.3767	0.667452	0.0203305	0.569727	Sgip1	-	-	-	SH3-domain GRB2-like (endophilin) interacting protein 1 [Source:MGI Symbol;Acc:MGI:1920344]	-	GO:0005737//cytoplasm;GO:0005856//cytoskeleton;GO:0005886//plasma membrane;GO:0005905//clathrin-coated pit;GO:0016020//membrane;GO:0030122//AP-2 adaptor complex;GO:0030136//clathrin-coated vesicle;GO:0098793//presynapse	GO:0005515//protein binding;GO:0005543//phospholipid binding;GO:0008017//microtubule binding;GO:0015631//tubulin binding;GO:0017124//SH3 domain binding	GO:0002021//response to dietary excess;GO:0006897//endocytosis;GO:0040018//positive regulation of multicellular organism growth;GO:0048260//positive regulation of receptor-mediated endocytosis;GO:0048268//clathrin coat assembly;GO:0072583//clathrin-dependent endocytosis;GO:0097009//energy homeostasis;GO:1904000//positive regulation of eating behavior;GO:2000253//positive regulation of feeding beh…
ENSMUSG00000020656	26	30	18	63	89	41	0.65	0.73	0.45	1.13	1.69	0.84	0.61	1.22	1	0.0204786	0.570992	Grhl1	-	-	-	grainyhead like transcription factor 1 [Source:MGI Symbol;Acc:MGI:2182540]	-	GO:0005634//nucleus;GO:0005654//nucleoplasm;GO:0043231//intracellular membrane-bounded organelle	GO:0000976//transcription regulatory region sequence-specific DNA binding;GO:0000978//RNA polymerase II proximal promoter sequence-specific DNA binding;GO:0001228//DNA-binding transcription activator activity, RNA polymerase II-specific;GO:0003677//DNA binding;GO:0031490//chromatin DNA binding;GO:0042803//protein homodimerization activity;GO:0043565//sequence-specific DNA binding;GO:1990837//sequ…	GO:0002934//desmosome organization;GO:0006355//regulation of transcription, DNA-templated;GO:0006357//regulation of transcription by RNA polymerase II;GO:0007275//multicellular organism development;GO:0008544//epidermis development;GO:0045616//regulation of keratinocyte differentiation;GO:0045944//positive regulation of transcription by RNA polymerase II;GO:0061436//establishment of skin barrier
ENSMUSG00000007080	557	645	679	753	565	276	6.86	10.67	7.39	6.44	4.97	2.51	8.30667	4.64	-0.840145	0.0208362	0.578635	Pole	Genetic Information Processing;Genetic Information Processing;Genetic Information Processing	Replication and repair;Replication and repair;Replication and repair	K02324;K02324;K02324	polymerase (DNA directed), epsilon [Source:MGI Symbol;Acc:MGI:1196391]	ko03420//Nucleotide excision repair;ko03030//DNA replication;ko03410//Base excision repair	GO:0005634//nucleus;GO:0005654//nucleoplasm;GO:0005886//plasma membrane;GO:0008622//epsilon DNA polymerase complex	GO:0000166//nucleotide binding;GO:0003676//nucleic acid binding;GO:0003677//DNA binding;GO:0003682//chromatin binding;GO:0003887//DNA-directed DNA polymerase activity;GO:0008270//zinc ion binding;GO:0008310//single-stranded DNA 3'-5' exodeoxyribonuclease activity;GO:0016740//transferase activity;GO:0016779//nucleotidyltransferase activity;GO:0016787//hydrolase activity;GO:0046872//metal ion bindi…	GO:0000082//G1/S transition of mitotic cell cycle;GO:0000278//mitotic cell cycle;GO:0000731//DNA synthesis involved in DNA repair;GO:0006260//DNA replication;GO:0006272//leading strand elongation;GO:0006281//DNA repair;GO:0006287//base-excision repair, gap-filling;GO:0006297//nucleotide-excision repair, DNA gap filling;GO:0006974//cellular response to DNA damage stimulus;GO:0045004//DNA replicati…
ENSMUSG00000030554	33	23	44	64	98	68	0.53	0.24	0.6	0.59	0.87	0.68	0.456667	0.713333	0.643435	0.0209858	0.57894	Synm	-	-	-	synemin, intermediate filament protein [Source:MGI Symbol;Acc:MGI:2661187]	-	GO:0005737//cytoplasm;GO:0005856//cytoskeleton;GO:0005882//intermediate filament;GO:0005912//adherens junction;GO:0016020//membrane;GO:0030018//Z disc;GO:0030054//cell junction;GO:0042383//sarcolemma;GO:0043034//costamere;GO:0045111//intermediate filament cytoskeleton;GO:0060053//neurofilament cytoskeleton	GO:0005200//structural constituent of cytoskeleton;GO:0005515//protein binding;GO:0008307//structural constituent of muscle;GO:0017166//vinculin binding;GO:0019215//intermediate filament binding;GO:0030674//protein binding, bridging	GO:0031443//fast-twitch skeletal muscle fiber contraction;GO:0045104//intermediate filament cytoskeleton organization
ENSMUSG00000060678	1124	2486	1410	1624	1591	1038	117.14	250.08	134.12	121.32	121.18	82.32	167.113	108.273	-0.626149	0.0211864	0.582422	H4c3	Human Diseases;Human Diseases;Human Diseases	Immune diseases;Cancers;Substance dependence	K11254;K11254;K11254	H4 clustered histone 3 [Source:MGI Symbol;Acc:MGI:2448421]	ko05322//Systemic lupus erythematosus;ko05203//Viral carcinogenesis;ko05034//Alcoholism	GO:0000228//nuclear chromosome;GO:0000786//nucleosome;GO:0005634//nucleus;GO:0005654//nucleoplasm;GO:0005694//chromosome;GO:0032991//protein-containing complex	GO:0003677//DNA binding;GO:0005515//protein binding;GO:0019904//protein domain specific binding;GO:0046982//protein heterodimerization activity	GO:0006334//nucleosome assembly;GO:0006335//DNA replication-dependent nucleosome assembly;GO:0006336//DNA replication-independent nucleosome assembly;GO:0006352//DNA-templated transcription, initiation;GO:0045653//negative regulation of megakaryocyte differentiation
ENSMUSG00000070371	6	14	6	33	27	24	0.5	1.02	0.53	1.9	1.83	1.51	0.683333	1.74667	1.35394	0.0215699	0.589854	Prss36	-	-	-	protease, serine 36 [Source:MGI Symbol;Acc:MGI:1924863]	-	GO:0005576//extracellular region;GO:0005737//cytoplasm	GO:0004252//serine-type endopeptidase activity;GO:0008233//peptidase activity;GO:0008236//serine-type peptidase activity;GO:0016787//hydrolase activity	GO:0006508//proteolysis
ENSMUSG00000054863	60	63	80	71	54	49	1.97	2	2.4	1.67	1.3	1.22	2.12333	1.39667	-0.604343	0.0216391	0.590714	Tafa5	-	-	-	TAFA chemokine like family member 5 [Source:MGI Symbol;Acc:MGI:2146182]	-	GO:0005576//extracellular region;GO:0005615//extracellular space;GO:0005634//nucleus;GO:0005737//cytoplasm	GO:0001664//G protein-coupled receptor binding;GO:0005125//cytokine activity;GO:0048018//receptor ligand activity	GO:0007186//G protein-coupled receptor signaling pathway;GO:0061044//negative regulation of vascular wound healing;GO:1904706//negative regulation of vascular smooth muscle cell proliferation;GO:1904753//negative regulation of vascular associated smooth muscle cell migration
ENSMUSG00000021388	4	10	8	27	47	12	0.15	0.36	0.27	0.72	1.27	0.34	0.26	0.776667	1.57878	0.0217109	0.591641	Aspn	-	-	-	asporin [Source:MGI Symbol;Acc:MGI:1913945]	-	GO:0005576//extracellular region;GO:0005615//extracellular space;GO:0031012//extracellular matrix;GO:0042995//cell projection;GO:0062023//collagen-containing extracellular matrix	GO:0005509//calcium ion binding;GO:0005515//protein binding;GO:0005518//collagen binding;GO:0030021//extracellular matrix structural constituent conferring compression resistance	GO:0030282//bone mineralization;GO:0030512//negative regulation of transforming growth factor beta receptor signaling pathway;GO:0031214//biomineral tissue development;GO:0070171//negative regulation of tooth mineralization
ENSMUSG00000025154	202	323	292	273	281	129	3.57	5.57	4.59	3.6	3.44	1.73	4.57667	2.92333	-0.646683	0.022157	0.593879	Arhgap19	-	-	-	Rho GTPase activating protein 19 [Source:MGI Symbol;Acc:MGI:1918335]	-	GO:0005737//cytoplasm;GO:0005886//plasma membrane;GO:0043231//intracellular membrane-bounded organelle	GO:0005096//GTPase activator activity	GO:0007165//signal transduction;GO:0043547//positive regulation of GTPase activity;GO:0051056//regulation of small GTPase mediated signal transduction
ENSMUSG00000113786	50	31	37	20	40	17	4.55	2.73	3.08	1.3	2.65	1.19	3.45333	1.71333	-1.01118	0.0221998	0.593879	Gm49384	Genetic Information Processing;Genetic Information Processing;Genetic Information Processing	Replication and repair;Replication and repair;Replication and repair	K02325;K02325;K02325	predicted gene, 49384 [Source:MGI Symbol;Acc:MGI:6121607]	ko03420//Nucleotide excision repair;ko03030//DNA replication;ko03410//Base excision repair	GO:0005634//nucleus;GO:0008622//epsilon DNA polymerase complex	GO:0003677//DNA binding	GO:0006260//DNA replication;GO:0006261//DNA-dependent DNA replication;GO:0042276//error-prone translesion synthesis
ENSMUSG00000034394	449	334	448	526	797	1353	10.46	8.74	9.24	9.47	13	23.46	9.48	15.31	0.691515	0.0223486	0.593879	Lif	Environmental Information Processing;Environmental Information Processing;Cellular Processes;Environmental Information Processing	Signaling molecules and interaction;Signal transduction;Cellular community - eukaryotes;Signal transduction	K05419;K05419;K05419;K05419	leukemia inhibitory factor [Source:MGI Symbol;Acc:MGI:96787]	ko04060//Cytokine-cytokine receptor interaction;ko04630//Jak-STAT signaling pathway;ko04550//Signaling pathways regulating pluripotency of stem cells;ko04668//TNF signaling pathway	GO:0005576//extracellular region;GO:0005615//extracellular space;GO:0005829//cytosol	GO:0005102//signaling receptor binding;GO:0005125//cytokine activity;GO:0005146//leukemia inhibitory factor receptor binding;GO:0008083//growth factor activity	GO:0001974//blood vessel remodeling;GO:0006955//immune response;GO:0007165//signal transduction;GO:0007260//tyrosine phosphorylation of STAT protein;GO:0007566//embryo implantation;GO:0008284//positive regulation of cell proliferation;GO:0008285//negative regulation of cell proliferation;GO:0010628//positive regulation of gene expression;GO:0010976//positive regulation of neuron projection develo…
ENSMUSG00000043468	0	1	0	4	6	8	0	0.02	0	0.13	0.14	0.28	0.00666667	0.183333	4.78136	0.022391	0.593879	Adam30	-	-	-	a disintegrin and metallopeptidase domain 30 [Source:MGI Symbol;Acc:MGI:1918328]	-	GO:0005886//plasma membrane;GO:0009897//external side of plasma membrane;GO:0016020//membrane;GO:0016021//integral component of membrane;GO:1990913//sperm head plasma membrane	GO:0003674//molecular_function;GO:0004222//metalloendopeptidase activity;GO:0008237//metallopeptidase activity	GO:0006508//proteolysis;GO:0007229//integrin-mediated signaling pathway;GO:0008150//biological_process
ENSMUSG00000030030	21	22	11	49	39	54	0.88	0.89	0.42	1.47	1.2	1.72	0.73	1.46333	1.00329	0.0227422	0.595498	1700003E16Rik	-	-	-	RIKEN cDNA 1700003E16 gene [Source:MGI Symbol;Acc:MGI:1919087]	-	GO:0005575//cellular_component	GO:0003674//molecular_function	GO:0008150//biological_process
ENSMUSG00000038175	204	135	250	446	454	271	5.69	3.63	6.44	8.96	9.25	5.75	5.25333	7.98667	0.60436	0.0232597	0.599346	Mylip	Organismal Systems	Digestive system	K10637	myosin regulatory light chain interacting protein [Source:MGI Symbol;Acc:MGI:2388271]	ko04979//Cholesterol metabolism	GO:0005737//cytoplasm;GO:0005856//cytoskeleton;GO:0005886//plasma membrane;GO:0016020//membrane	GO:0004842//ubiquitin-protein transferase activity;GO:0008092//cytoskeletal protein binding;GO:0016740//transferase activity;GO:0046872//metal ion binding;GO:0061630//ubiquitin protein ligase activity	GO:0006511//ubiquitin-dependent protein catabolic process;GO:0007399//nervous system development;GO:0010977//negative regulation of neuron projection development;GO:0010989//negative regulation of low-density lipoprotein particle clearance;GO:0016567//protein ubiquitination;GO:0031648//protein destabilization;GO:0032803//regulation of low-density lipoprotein particle receptor catabolic process;GO…
ENSMUSG00000037617	57	31	63	125	127	81	1.48	1.59	1.99	2.49	3.58	2.18	1.68667	2.75	0.705257	0.0233277	0.599346	Spag1	-	-	-	sperm associated antigen 1 [Source:MGI Symbol;Acc:MGI:1349387]	-	GO:0005737//cytoplasm;GO:0005829//cytosol	GO:0000166//nucleotide binding;GO:0005515//protein binding;GO:0005525//GTP binding;GO:0016787//hydrolase activity	GO:0007338//single fertilization;GO:0070286//axonemal dynein complex assembly
ENSMUSG00000098678	2	2	2	16	11	7	0.08	0.07	0.07	0.44	0.31	0.21	0.0733333	0.32	2.12553	0.0239213	0.603547	Mroh6	-	-	-	maestro heat-like repeat family member 6 [Source:MGI Symbol;Acc:MGI:5011755]	-	GO:0005575//cellular_component	GO:0003674//molecular_function	GO:0008150//biological_process
ENSMUSG00000037235	349	482	475	810	990	592	7.6	9.99	10.68	14.36	17.79	10.91	9.42333	14.3533	0.607076	0.0241708	0.605897	Mxd4	-	-	-	Max dimerization protein 4 [Source:MGI Symbol;Acc:MGI:104991]	-	-	GO:0046983//protein dimerization activity	-
ENSMUSG00000005107	35	32	21	82	55	68	0.83	0.73	0.45	1.39	0.97	1.45	0.67	1.27	0.922595	0.0243406	0.608017	Slc2a9	-	-	-	solute carrier family 2 (facilitated glucose transporter), member 9 [Source:MGI Symbol;Acc:MGI:2152844]	-	GO:0005886//plasma membrane;GO:0016020//membrane;GO:0016021//integral component of membrane;GO:0016323//basolateral plasma membrane;GO:0016324//apical plasma membrane	GO:0005355//glucose transmembrane transporter activity;GO:0015143//urate transmembrane transporter activity;GO:0022857//transmembrane transporter activity	GO:0015747//urate transport;GO:0046415//urate metabolic process;GO:0055085//transmembrane transport;GO:1904659//glucose transmembrane transport
ENSMUSG00000008932	2	1	0	12	10	5	0.06	0.03	0	0.24	0.21	0.11	0.03	0.186667	2.63743	0.0245275	0.608017	Slc1a7	Organismal Systems;Organismal Systems	Nervous system;Nervous system	K05618;K05618	solute carrier family 1 (glutamate transporter), member 7 [Source:MGI Symbol;Acc:MGI:2444087]	ko04724//Glutamatergic synapse;ko04721//Synaptic vesicle cycle	GO:0005886//plasma membrane;GO:0016020//membrane;GO:0016021//integral component of membrane;GO:0098978//glutamatergic synapse;GO:0099055//integral component of postsynaptic membrane;GO:0099056//integral component of presynaptic membrane	GO:0005313//L-glutamate transmembrane transporter activity;GO:0008509//anion transmembrane transporter activity;GO:0015293//symporter activity	GO:0001504//neurotransmitter uptake;GO:0015813//L-glutamate transmembrane transport;GO:0055085//transmembrane transport;GO:0098656//anion transmembrane transport;GO:0098810//neurotransmitter reuptake
ENSMUSG00000060256	5	6	7	3	0	0	0.38	0.44	0.49	0.17	0	0	0.436667	0.0566667	-2.94596	0.0252392	0.619562	Tdpoz4	Environmental Information Processing;Environmental Information Processing	Signal transduction;Signal transduction	K10523;K10523	TD and POZ domain containing 4 [Source:MGI Symbol;Acc:MGI:3027904]	ko04340//Hedgehog signaling pathway;ko04341//Hedgehog signaling pathway - fly	GO:0005634//nucleus;GO:0005737//cytoplasm	GO:0005515//protein binding;GO:0031625//ubiquitin protein ligase binding	GO:0030162//regulation of proteolysis;GO:0043161//proteasome-mediated ubiquitin-dependent protein catabolic process
ENSMUSG00000068855	396	732	537	518	585	204	64.98	116.07	80.52	61.02	70.25	25.47	87.19	52.2467	-0.738824	0.0254035	0.620262	H2ac20	Human Diseases;Human Diseases;Cellular Processes	Immune diseases;Substance dependence;Cell growth and death	K11251;K11251;K11251	H2A clustered histone 20 [Source:MGI Symbol;Acc:MGI:2448316]	ko05322//Systemic lupus erythematosus;ko05034//Alcoholism;ko04217//Necroptosis	GO:0000786//nucleosome;GO:0005634//nucleus;GO:0005694//chromosome	GO:0003677//DNA binding;GO:0046982//protein heterodimerization activity	GO:0006342//chromatin silencing
ENSMUSG00000036528	227	124	226	353	332	454	5.97	3.16	5.39	6.65	6.45	9.02	4.84	7.37333	0.60731	0.0256855	0.621606	Ppfibp2	-	-	-	PTPRF interacting protein, binding protein 2 (liprin beta 2) [Source:MGI Symbol;Acc:MGI:894649]	-	GO:0048786//presynaptic active zone;GO:0098793//presynapse	GO:0005515//protein binding;GO:0042802//identical protein binding	GO:0007528//neuromuscular junction development;GO:0050808//synapse organization
ENSMUSG00000092165	2	7	3	18	13	19	0.18	0.85	0.39	1.54	0.99	1.76	0.473333	1.43	1.59509	0.0260432	0.621606	Gm5624	-	-	-	predicted gene 5624 [Source:MGI Symbol;Acc:MGI:3646247]	-	-	-	-
ENSMUSG00000025656	17	19	26	9	10	17	0.78	0.76	0.46	0.19	0.15	0.42	0.666667	0.253333	-1.39593	0.0261268	0.621606	Arhgef9	-	-	-	CDC42 guanine nucleotide exchange factor (GEF) 9 [Source:MGI Symbol;Acc:MGI:2442233]	-	GO:0005737//cytoplasm;GO:0005829//cytosol;GO:0005886//plasma membrane;GO:0005938//cell cortex;GO:0014069//postsynaptic density;GO:0030054//cell junction;GO:0045202//synapse;GO:0098690//glycinergic synapse;GO:0098982//GABA-ergic synapse;GO:0099572//postsynaptic specialization	GO:0005085//guanyl-nucleotide exchange factor activity;GO:0005515//protein binding	GO:0007264//small GTPase mediated signal transduction;GO:0043113//receptor clustering;GO:0050790//regulation of catalytic activity;GO:0099150//regulation of postsynaptic specialization assembly
ENSMUSG00000069268	1402	2467	2072	2238	1879	850	259.82	441.45	350.62	297.34	254.59	119.92	350.63	223.95	-0.646773	0.0263621	0.621606	H2bc7	Human Diseases;Human Diseases;Human Diseases	Immune diseases;Cancers;Substance dependence	K11252;K11252;K11252	H2B clustered histone 7 [Source:MGI Symbol;Acc:MGI:2448383]	ko05322//Systemic lupus erythematosus;ko05203//Viral carcinogenesis;ko05034//Alcoholism	GO:0000786//nucleosome;GO:0005615//extracellular space;GO:0005634//nucleus;GO:0005654//nucleoplasm;GO:0005694//chromosome;GO:0005829//cytosol	GO:0003677//DNA binding;GO:0042802//identical protein binding;GO:0046982//protein heterodimerization activity	GO:0002227//innate immune response in mucosa;GO:0006334//nucleosome assembly;GO:0019731//antibacterial humoral response;GO:0050830//defense response to Gram-positive bacterium;GO:0061844//antimicrobial humoral immune response mediated by antimicrobial peptide
ENSMUSG00000074733	142	138	198	389	332	206	3.27	3.44	4.73	7.16	7.42	19.41	3.81333	11.33	1.57102	0.0265063	0.621606	Zfp950	Human Diseases	Infectious diseases	K09228	zinc finger protein 950 [Source:MGI Symbol;Acc:MGI:2652824]	ko05168//Herpes simplex infection	GO:0005634//nucleus	GO:0000978//RNA polymerase II proximal promoter sequence-specific DNA binding;GO:0000981//DNA-binding transcription factor activity, RNA polymerase II-specific;GO:0046872//metal ion binding	GO:0001570//vasculogenesis;GO:0001822//kidney development;GO:0006355//regulation of transcription, DNA-templated;GO:0006357//regulation of transcription by RNA polymerase II;GO:0006807//nitrogen compound metabolic process;GO:0009791//post-embryonic development;GO:0014909//smooth muscle cell migration;GO:0030097//hemopoiesis;GO:0035264//multicellular organism growth;GO:0048008//platelet-derived gr…
ENSMUSG00000024803	86	74	52	46	52	69	3.66	3.03	2.03	1.39	1.61	2.29	2.90667	1.76333	-0.72106	0.0267975	0.622254	Ankrd1	-	-	-	ankyrin repeat domain 1 (cardiac muscle) [Source:MGI Symbol;Acc:MGI:1097717]	-	GO:0001650//fibrillar center;GO:0005634//nucleus;GO:0005654//nucleoplasm;GO:0005667//transcription factor complex;GO:0005737//cytoplasm;GO:0005829//cytosol;GO:0030016//myofibril;GO:0031674//I band;GO:0032991//protein-containing complex	GO:0001085//RNA polymerase II transcription factor binding;GO:0002039//p53 binding;GO:0003677//DNA binding;GO:0003713//transcription coactivator activity;GO:0003714//transcription corepressor activity;GO:0005515//protein binding;GO:0008134//transcription factor binding;GO:0031432//titin binding;GO:0042826//histone deacetylase binding;GO:0061629//RNA polymerase II sequence-specific DNA-binding tra…	GO:0000122//negative regulation of transcription by RNA polymerase II;GO:0006357//regulation of transcription by RNA polymerase II;GO:0010976//positive regulation of neuron projection development;GO:0035690//cellular response to drug;GO:0035914//skeletal muscle cell differentiation;GO:0035994//response to muscle stretch;GO:0043065//positive regulation of apoptotic process;GO:0043517//positive reg…
ENSMUSG00000043415	141	139	124	102	76	155	4.25	4.05	3.42	2.21	1.68	3.56	3.90667	2.48333	-0.65366	0.0269371	0.622254	Otud1	-	-	-	OTU domain containing 1 [Source:MGI Symbol;Acc:MGI:1918448]	-	GO:0005575//cellular_component	GO:0004843//thiol-dependent ubiquitin-specific protease activity;GO:0008233//peptidase activity;GO:0008234//cysteine-type peptidase activity;GO:0016787//hydrolase activity	GO:0006508//proteolysis;GO:0016579//protein deubiquitination;GO:0070536//protein K63-linked deubiquitination
ENSMUSG00000024866	0	0	0	3	7	3	0	0	0	0.16	0.5	0.28	0.001	0.313333	8.29155	0.0269647	0.622254	Acy3	-	-	-	aspartoacylase (aminoacylase) 3 [Source:MGI Symbol;Acc:MGI:1918920]	-	GO:0005737//cytoplasm;GO:0005829//cytosol;GO:0005886//plasma membrane;GO:0016020//membrane;GO:0016324//apical plasma membrane	GO:0004046//aminoacylase activity;GO:0005515//protein binding;GO:0016787//hydrolase activity;GO:0016788//hydrolase activity, acting on ester bonds;GO:0016811//hydrolase activity, acting on carbon-nitrogen (but not peptide) bonds, in linear amides;GO:0042802//identical protein binding;GO:0046872//metal ion binding	-
ENSMUSG00000034311	889	1103	988	1166	994	453	15.47	19	16.72	15.05	12.67	5.91	17.0633	11.21	-0.606113	0.0278588	0.628941	Kif4	-	-	-	kinesin family member 4 [Source:MGI Symbol;Acc:MGI:108389]	-	GO:0005634//nucleus;GO:0005654//nucleoplasm;GO:0005694//chromosome;GO:0005737//cytoplasm;GO:0005829//cytosol;GO:0005856//cytoskeleton;GO:0005874//microtubule;GO:0030496//midbody	GO:0000166//nucleotide binding;GO:0003677//DNA binding;GO:0003777//microtubule motor activity;GO:0005524//ATP binding;GO:0008017//microtubule binding;GO:0046872//metal ion binding;GO:0051536//iron-sulfur cluster binding;GO:1990939//ATP-dependent microtubule motor activity	GO:0000281//mitotic cytokinesis;GO:0007018//microtubule-based movement;GO:0007052//mitotic spindle organization;GO:0051256//mitotic spindle midzone assembly
ENSMUSG00000036995	75	44	63	120	121	120	1.52	0.86	1.16	1.74	1.79	1.85	1.18	1.79333	0.603857	0.0278749	0.628941	Asap3	Cellular Processes;Organismal Systems	Transport and catabolism;Immune system	K12488;K12488	ArfGAP with SH3 domain, ankyrin repeat and PH domain 3 [Source:MGI Symbol;Acc:MGI:2684986]	ko04144//Endocytosis;ko04666//Fc gamma R-mediated phagocytosis	GO:0001726//ruffle;GO:0005654//nucleoplasm;GO:0005737//cytoplasm;GO:0005829//cytosol;GO:0005925//focal adhesion;GO:0043231//intracellular membrane-bounded organelle	GO:0005096//GTPase activator activity;GO:0005515//protein binding;GO:0046872//metal ion binding	GO:0016477//cell migration;GO:0043547//positive regulation of GTPase activity;GO:0051492//regulation of stress fiber assembly
ENSMUSG00000016496	18	10	20	44	40	36	0.42	0.23	0.43	0.74	0.69	0.65	0.36	0.693333	0.945552	0.0282904	0.631909	Cd274	Environmental Information Processing;Human Diseases	Signaling molecules and interaction;Cancer: overview	K06745;K06745	CD274 antigen [Source:MGI Symbol;Acc:MGI:1926446]	ko04514//Cell adhesion molecules (CAMs);ko05235//PD-L1 expression and PD-1 checkpoint pathway in cancer	GO:0005654//nucleoplasm;GO:0005768//endosome;GO:0005886//plasma membrane;GO:0009897//external side of plasma membrane;GO:0009986//cell surface;GO:0015629//actin cytoskeleton;GO:0016020//membrane;GO:0016021//integral component of membrane;GO:0031901//early endosome membrane;GO:0055038//recycling endosome membrane;GO:0070062//extracellular exosome	GO:0005515//protein binding	GO:0002250//adaptive immune response;GO:0002376//immune system process;GO:0002845//positive regulation of tolerance induction to tumor cell;GO:0006955//immune response;GO:0007165//signal transduction;GO:0007166//cell surface receptor signaling pathway;GO:0030335//positive regulation of cell migration;GO:0031295//T cell costimulation;GO:0032689//negative regulation of interferon-gamma production;G…
ENSMUSG00000021182	1	2	0	7	10	8	0.01	0.03	0	0.06	0.37	0.07	0.0133333	0.166667	3.64386	0.0284936	0.632387	Ccdc88c	-	-	-	coiled-coil domain containing 88C [Source:MGI Symbol;Acc:MGI:1915589]	-	GO:0005737//cytoplasm;GO:0005813//centrosome;GO:0005829//cytosol;GO:0030054//cell junction	GO:0001965//G-protein alpha-subunit binding;GO:0005085//guanyl-nucleotide exchange factor activity;GO:0005109//frizzled binding;GO:0005515//protein binding;GO:0008017//microtubule binding;GO:0030165//PDZ domain binding;GO:0042802//identical protein binding;GO:0043621//protein self-association;GO:0051959//dynein light intermediate chain binding	GO:0001932//regulation of protein phosphorylation;GO:0003383//apical constriction;GO:0007264//small GTPase mediated signal transduction;GO:0016055//Wnt signaling pathway;GO:0030705//cytoskeleton-dependent intracellular transport;GO:0031098//stress-activated protein kinase signaling cascade;GO:0031122//cytoplasmic microtubule organization;GO:0031648//protein destabilization;GO:0035567//non-canonic…
ENSMUSG00000025746	237	92	209	259	511	453	17.76	7.23	12.75	13.64	26.63	27.29	12.58	22.52	0.840075	0.0287422	0.632387	Il6	Human Diseases;Human Diseases;Environmental Information Processing;Human Diseases;Human Diseases;Human Diseases;Human Diseases;Environmental Information Processing;Human Diseases;Human Diseases;Human Diseases;Human Diseases;Human Diseases;Human Diseases;Organismal Systems;Organismal Systems;Human Diseases;Organismal Systems;Human Diseases;Human Diseases;Environmental Information Processing;Cellul…	Infectious diseases;Cancers;Signal transduction;Infectious diseases;Cancers;Infectious diseases;Neurodegenerative diseases;Signaling molecules and interaction;Infectious diseases;Infectious diseases;Immune diseases;Infectious diseases;Infectious diseases;Infectious diseases;Immune system;Immune system;Infectious diseases;Immune system;Infectious diseases;Infectious diseases;Signal transduction;Ce…	K05405;K05405;K05405;K05405;K05405;K05405;K05405;K05405;K05405;K05405;K05405;K05405;K05405;K05405;K05405;K05405;K05405;K05405;K05405;K05405;K05405;K05405;K05405;K05405;K05405;K05405;K05405;K05405;K05405;K05405;K05405;K05405;K05405;K05405;K05405;K05405;K05405;K05405;K05405;K05405;K05405;K05405;K05405;K05405;K05405;K05405;K05405	interleukin 6 [Source:MGI Symbol;Acc:MGI:96559]	ko05168//Herpes simplex infection;ko05200//Pathways in cancer;ko04151//PI3K-Akt signaling pathway;ko05169//Epstein-Barr virus infection;ko05202//Transcriptional misregulation in cancers;ko05130//Pathogenic Escherichia coli infection;ko05010//Alzheimer disease;ko04060//Cytokine-cytokine receptor interaction;ko05152//Tuberculosis;ko05166//HTLV-I infection;ko05323//Rheumatoid arthritis;ko05163//Huma…	GO:0005576//extracellular region;GO:0005615//extracellular space;GO:0005737//cytoplasm;GO:0005896//interleukin-6 receptor complex;GO:0009897//external side of plasma membrane	GO:0005102//signaling receptor binding;GO:0005125//cytokine activity;GO:0005138//interleukin-6 receptor binding;GO:0005515//protein binding;GO:0008083//growth factor activity	GO:0001781//neutrophil apoptotic process;GO:0001878//response to yeast;GO:0002262//myeloid cell homeostasis;GO:0002314//germinal center B cell differentiation;GO:0002384//hepatic immune response;GO:0002526//acute inflammatory response;GO:0002639//positive regulation of immunoglobulin production;GO:0002675//positive regulation of acute inflammatory response;GO:0006469//negative regulation of prote…
ENSMUSG00000096175	11	22	12	7	11	2	0.66	2.07	1.1	0.63	0.85	0.17	1.27667	0.55	-1.21488	0.0290915	0.633609	Gm21761	-	-	-	predicted gene, 21761 [Source:MGI Symbol;Acc:MGI:5433925]	-	-	-	-
ENSMUSG00000027896	13	21	39	59	98	41	0.58	0.77	1.41	1.61	2.72	1.24	0.92	1.85667	1.01301	0.0293868	0.633609	Slc16a4	-	-	-	solute carrier family 16 (monocarboxylic acid transporters), member 4 [Source:MGI Symbol;Acc:MGI:2385183]	-	GO:0005886//plasma membrane;GO:0005887//integral component of plasma membrane;GO:0016020//membrane;GO:0016021//integral component of membrane	GO:0008028//monocarboxylic acid transmembrane transporter activity;GO:0015293//symporter activity;GO:0022857//transmembrane transporter activity	GO:0015718//monocarboxylic acid transport;GO:0055085//transmembrane transport
ENSMUSG00000038508	10	14	12	26	31	40	0.62	0.84	0.63	1.15	1.4	1.81	0.696667	1.45333	1.06083	0.0298609	0.636129	Gdf15	Environmental Information Processing	Signaling molecules and interaction	K05504	growth differentiation factor 15 [Source:MGI Symbol;Acc:MGI:1346047]	ko04060//Cytokine-cytokine receptor interaction	GO:0005576//extracellular region;GO:0005615//extracellular space;GO:0005634//nucleus;GO:0005737//cytoplasm;GO:0005794//Golgi apparatus	GO:0005125//cytokine activity;GO:0008083//growth factor activity;GO:0042803//protein homodimerization activity;GO:0070700//BMP receptor binding	GO:0000187//activation of MAPK activity;GO:0002023//reduction of food intake in response to dietary excess;GO:0010862//positive regulation of pathway-restricted SMAD protein phosphorylation;GO:0030509//BMP signaling pathway;GO:0035860//glial cell-derived neurotrophic factor receptor signaling pathway;GO:0040015//negative regulation of multicellular organism growth;GO:0043410//positive regulation …
ENSMUSG00000040747	38	38	73	107	88	122	1.86	1.8	3.27	3.76	3.16	4.55	2.31	3.82333	0.726938	0.0300989	0.637291	Cd53	-	-	-	CD53 antigen [Source:MGI Symbol;Acc:MGI:88341]	-	GO:0001772//immunological synapse;GO:0005886//plasma membrane;GO:0005887//integral component of plasma membrane;GO:0005911//cell-cell junction;GO:0009986//cell surface;GO:0016020//membrane;GO:0016021//integral component of membrane;GO:0030054//cell junction	GO:0042802//identical protein binding	GO:1901741//positive regulation of myoblast fusion
ENSMUSG00000038060	1	1	5	11	13	12	0.03	0.03	0.12	0.22	0.23	0.23	0.06	0.226667	1.91754	0.0302834	0.6384	Dlec1	-	-	-	deleted in lung and esophageal cancer 1 [Source:MGI Symbol;Acc:MGI:2443671]	-	GO:0005737//cytoplasm;GO:0005829//cytosol	-	GO:0002357//defense response to tumor cell;GO:0008285//negative regulation of cell proliferation
ENSMUSG00000075122	1002	589	767	1336	1282	1841	37.33	20.11	26.82	38.62	36.25	54.38	28.0867	43.0833	0.617244	0.0309084	0.644159	Cd80	Human Diseases;Human Diseases;Human Diseases;Human Diseases;Human Diseases;Environmental Information Processing;Organismal Systems;Human Diseases;Organismal Systems;Human Diseases	Immune diseases;Immune diseases;Cardiovascular diseases;Immune diseases;Immune diseases;Signaling molecules and interaction;Immune system;Endocrine and metabolic diseases;Immune system;Immune diseases	K05412;K05412;K05412;K05412;K05412;K05412;K05412;K05412;K05412;K05412	CD80 antigen [Source:MGI Symbol;Acc:MGI:101775]	ko05322//Systemic lupus erythematosus;ko05323//Rheumatoid arthritis;ko05416//Viral myocarditis;ko05320//Autoimmune thyroid disease;ko05330//Allograft rejection;ko04514//Cell adhesion molecules (CAMs);ko04672//Intestinal immune network for IgA production;ko04940//Type I diabetes mellitus;ko04620//Toll-like receptor signaling pathway;ko05332//Graft-versus-host disease	GO:0009897//external side of plasma membrane;GO:0009986//cell surface;GO:0016020//membrane;GO:0016021//integral component of membrane;GO:0098636//protein complex involved in cell adhesion	GO:0005515//protein binding;GO:0015026//coreceptor activity	GO:0006955//immune response;GO:0007166//cell surface receptor signaling pathway;GO:0031295//T cell costimulation;GO:0042102//positive regulation of T cell proliferation;GO:0042130//negative regulation of T cell proliferation;GO:0046641//positive regulation of alpha-beta T cell proliferation;GO:0050731//positive regulation of peptidyl-tyrosine phosphorylation;GO:0071222//cellular response to lipop…
ENSMUSG00000063245	0	1	0	11	0	13	0	0.08	0	0.53	0	0.68	0.0266667	0.403333	3.91886	0.0318729	0.650117	Zfp993	Human Diseases	Infectious diseases	K09228	zinc finger protein 993 [Source:MGI Symbol;Acc:MGI:3713585]	ko05168//Herpes simplex infection	GO:0005575//cellular_component	GO:0003674//molecular_function;GO:0046872//metal ion binding	GO:0006355//regulation of transcription, DNA-templated;GO:0008150//biological_process
ENSMUSG00000093485	0	0	0	16	4	0	0	0	0	0.54	0.15	0	0.001	0.23	7.84549	0.0319971	0.650117	Gm20708	-	-	-	predicted gene 20708 [Source:MGI Symbol;Acc:MGI:5313155]	-	GO:0030672//synaptic vesicle membrane;GO:0031594//neuromuscular junction	-	-
ENSMUSG00000042359	47	39	47	95	95	73	1.08	1.26	0.88	2.22	2.26	1.55	1.07333	2.01	0.905097	0.032082	0.650117	Osbpl6	-	-	-	oxysterol binding protein-like 6 [Source:MGI Symbol;Acc:MGI:2139014]	-	GO:0005634//nucleus;GO:0005635//nuclear envelope;GO:0005737//cytoplasm;GO:0005768//endosome;GO:0005783//endoplasmic reticulum;GO:0005789//endoplasmic reticulum membrane;GO:0005829//cytosol;GO:0005886//plasma membrane;GO:0010008//endosome membrane;GO:0016020//membrane;GO:0031901//early endosome membrane;GO:0031965//nuclear membrane;GO:0043231//intracellular membrane-bounded organelle;GO:0097038//p…	GO:0008289//lipid binding;GO:0015248//sterol transporter activity;GO:0015485//cholesterol binding;GO:0032934//sterol binding	GO:0006869//lipid transport;GO:0015918//sterol transport;GO:0032374//regulation of cholesterol transport
ENSMUSG00000062198	30	34	56	61	99	110	2.44	2.75	4.15	3.54	5.63	6.85	3.11333	5.34	0.77838	0.0322065	0.650117	2700097O09Rik	-	-	-	RIKEN cDNA 2700097O09 gene [Source:MGI Symbol;Acc:MGI:1919908]	-	-	GO:0008168//methyltransferase activity	-
ENSMUSG00000035759	37	34	40	69	72	85	1.15	1.02	1.14	1.54	1.64	2.01	1.10333	1.73	0.648903	0.0324384	0.650117	Bbs10	-	-	-	Bardet-Biedl syndrome 10 (human) [Source:MGI Symbol;Acc:MGI:1919019]	-	GO:0005575//cellular_component;GO:0005929//cilium;GO:0042995//cell projection	GO:0000166//nucleotide binding;GO:0001103//RNA polymerase II repressing transcription factor binding;GO:0005524//ATP binding;GO:0016887//ATPase activity	GO:0043254//regulation of protein complex assembly;GO:0045494//photoreceptor cell maintenance;GO:0051131//chaperone-mediated protein complex assembly;GO:1905515//non-motile cilium assembly
ENSMUSG00000007989	97	58	108	153	182	175	0.65	0.38	0.66	1.04	0.89	0.89	0.563333	0.94	0.738672	0.0324773	0.650117	Fzd3	Human Diseases;Human Diseases;Human Diseases;Human Diseases;Organismal Systems;Human Diseases;Human Diseases;Environmental Information Processing;Human Diseases;Environmental Information Processing;Environmental Information Processing;Human Diseases;Human Diseases;Cellular Processes;Organismal Systems;Human Diseases	Cancers;Infectious diseases;Neurodegenerative diseases;Cancers;Development;Cancers;Cancers;Signal transduction;Endocrine and metabolic diseases;Signal transduction;Signal transduction;Cancers;Cancers;Cellular community - eukaryotes;Endocrine system;Cancers	K02329;K02329;K02329;K02329;K02329;K02329;K02329;K02329;K02329;K02329;K02329;K02329;K02329;K02329;K02329;K02329	frizzled class receptor 3 [Source:MGI Symbol;Acc:MGI:108476]	ko05200//Pathways in cancer;ko05165//Human papillomavirus infection;ko05010//Alzheimer disease;ko05205//Proteoglycans in cancer;ko04360//Axon guidance;ko05225//Hepatocellular carcinoma;ko05206//MicroRNAs in cancer;ko04310//Wnt signaling pathway;ko04934//Cushing syndrome;ko04150//mTOR signaling pathway;ko04390//Hippo signaling pathway;ko05226//Gastric cancer;ko05224//Breast cancer;ko04550//Signali…	GO:0005737//cytoplasm;GO:0005886//plasma membrane;GO:0009986//cell surface;GO:0016020//membrane;GO:0016021//integral component of membrane;GO:0016324//apical plasma membrane;GO:0016328//lateral plasma membrane;GO:0030424//axon;GO:0030425//dendrite;GO:0032433//filopodium tip;GO:0043025//neuronal cell body;GO:0045177//apical part of cell;GO:0048786//presynaptic active zone	GO:0004888//transmembrane signaling receptor activity;GO:0004930//G protein-coupled receptor activity;GO:0005515//protein binding;GO:0017147//Wnt-protein binding;GO:0030165//PDZ domain binding;GO:0042813//Wnt-activated receptor activity	GO:0001736//establishment of planar polarity;GO:0001764//neuron migration;GO:0001843//neural tube closure;GO:0001942//hair follicle development;GO:0002052//positive regulation of neuroblast proliferation;GO:0007165//signal transduction;GO:0007166//cell surface receptor signaling pathway;GO:0007186//G protein-coupled receptor signaling pathway;GO:0007275//multicellular organism development;GO:0007…
ENSMUSG00000030246	31	27	38	66	73	60	2.06	1.73	2.67	3.47	3.98	3.3	2.15333	3.58333	0.734731	0.0325848	0.650117	Ldhb	Metabolism;Environmental Information Processing;Organismal Systems;Metabolism;Human Diseases;Metabolism;Metabolism;Metabolism	Global and overview maps;Signal transduction;Endocrine system;Carbohydrate metabolism;Cancers;Amino acid metabolism;Carbohydrate metabolism;Carbohydrate metabolism	K00016;K00016;K00016;K00016;K00016;K00016;K00016;K00016	lactate dehydrogenase B [Source:MGI Symbol;Acc:MGI:96763]	ko01100//Metabolic pathways;ko04066//HIF-1 signaling pathway;ko04922//Glucagon signaling pathway;ko00010//Glycolysis / Gluconeogenesis;ko05230//Central carbon metabolism in cancer;ko00270//Cysteine and methionine metabolism;ko00620//Pyruvate metabolism;ko00640//Propanoate metabolism	GO:0005737//cytoplasm;GO:0005739//mitochondrion;GO:0005829//cytosol;GO:0043209//myelin sheath;GO:0045121//membrane raft	GO:0003824//catalytic activity;GO:0004457//lactate dehydrogenase activity;GO:0004459//L-lactate dehydrogenase activity;GO:0016491//oxidoreductase activity;GO:0016616//oxidoreductase activity, acting on the CH-OH group of donors, NAD or NADP as acceptor;GO:0019900//kinase binding;GO:0042802//identical protein binding;GO:0051287//NAD binding	GO:0005975//carbohydrate metabolic process;GO:0006089//lactate metabolic process;GO:0019244//lactate biosynthetic process from pyruvate;GO:0019674//NAD metabolic process;GO:0019752//carboxylic acid metabolic process;GO:0055114//oxidation-reduction process
ENSMUSG00000032348	21	106	75	36	48	41	1.84	8.95	5.99	2.26	3.07	2.73	5.59333	2.68667	-1.05789	0.0334589	0.656667	Gsta4	Metabolism;Human Diseases;Human Diseases;Human Diseases;Human Diseases;Metabolism;Organismal Systems;Metabolism;Human Diseases;Metabolism;Metabolism	Global and overview maps;Cancers;Cancers;Cardiovascular diseases;Cancers;Xenobiotics biodegradation and metabolism;Aging;Xenobiotics biodegradation and metabolism;Drug resistance;Xenobiotics biodegradation and metabolism;Metabolism of other amino acids	K00799;K00799;K00799;K00799;K00799;K00799;K00799;K00799;K00799;K00799;K00799	glutathione S-transferase, alpha 4 [Source:MGI Symbol;Acc:MGI:1309515]	ko01100//Metabolic pathways;ko05200//Pathways in cancer;ko05225//Hepatocellular carcinoma;ko05418//Fluid shear stress and atherosclerosis;ko05204//Chemical carcinogenesis;ko00983//Drug metabolism - other enzymes;ko04212//Longevity regulating pathway - worm;ko00980//Metabolism of xenobiotics by cytochrome P450;ko01524//Platinum drug resistance;ko00982//Drug metabolism - cytochrome P450;ko00480//Gl…	GO:0005737//cytoplasm;GO:0005739//mitochondrion	GO:0004364//glutathione transferase activity;GO:0005515//protein binding;GO:0016740//transferase activity	GO:0006749//glutathione metabolic process;GO:0006805//xenobiotic metabolic process;GO:0009635//response to herbicide;GO:0010043//response to zinc ion;GO:0035094//response to nicotine;GO:0071285//cellular response to lithium ion
ENSMUSG00000009185	9	8	22	33	32	42	1.5	1.29	3.36	3.95	3.91	5.34	2.05	4.4	1.10188	0.0340806	0.665045	Ccl8	Environmental Information Processing;Organismal Systems;Environmental Information Processing	Signaling molecules and interaction;Immune system;Signaling molecules and interaction	K16596;K16596;K16596	chemokine (C-C motif) ligand 8 [Source:MGI Symbol;Acc:MGI:101878]	ko04060//Cytokine-cytokine receptor interaction;ko04062//Chemokine signaling pathway;ko04061//Viral protein interaction with cytokine and cytokine receptor	GO:0005576//extracellular region;GO:0005615//extracellular space	GO:0005125//cytokine activity;GO:0008009//chemokine activity;GO:0008201//heparin binding;GO:0048020//CCR chemokine receptor binding	GO:0002548//monocyte chemotaxis;GO:0006935//chemotaxis;GO:0006954//inflammatory response;GO:0006955//immune response;GO:0007165//signal transduction;GO:0007186//G protein-coupled receptor signaling pathway;GO:0030593//neutrophil chemotaxis;GO:0043547//positive regulation of GTPase activity;GO:0045663//positive regulation of myoblast differentiation;GO:0048245//eosinophil chemotaxis;GO:0048247//ly…
ENSMUSG00000038393	489	385	470	654	706	1314	15.72	13.61	13.42	15.49	17.57	31.46	14.25	21.5067	0.593822	0.0342481	0.665693	Txnip	Organismal Systems	Immune system	K20910	thioredoxin interacting protein [Source:MGI Symbol;Acc:MGI:1889549]	ko04621//NOD-like receptor signaling pathway	GO:0005634//nucleus;GO:0005737//cytoplasm;GO:0005758//mitochondrial intermembrane space;GO:0005829//cytosol	GO:0004857//enzyme inhibitor activity;GO:0005515//protein binding;GO:0031625//ubiquitin protein ligase binding	GO:0000122//negative regulation of transcription by RNA polymerase II;GO:0006606//protein import into nucleus;GO:0006979//response to oxidative stress;GO:0007049//cell cycle;GO:0009612//response to mechanical stimulus;GO:0009749//response to glucose;GO:0015031//protein transport;GO:0030216//keratinocyte differentiation;GO:0032355//response to estradiol;GO:0032570//response to progesterone;GO:0042…
ENSMUSG00000004187	3	2	1	9	17	7	0.08	0.05	0.03	0.17	0.35	0.15	0.0533333	0.223333	2.06609	0.0343233	0.66611	Kifc2	-	-	-	kinesin family member C2 [Source:MGI Symbol;Acc:MGI:109187]	-	GO:0005874//microtubule	GO:0000166//nucleotide binding;GO:0003774//motor activity;GO:0003777//microtubule motor activity;GO:0005524//ATP binding;GO:0008017//microtubule binding;GO:1990939//ATP-dependent microtubule motor activity	GO:0007018//microtubule-based movement
ENSMUSG00000039158	34	38	57	73	88	109	0.54	0.58	0.83	0.95	1.59	1.32	0.65	1.28667	0.985127	0.0348877	0.667478	Akna	-	-	-	AT-hook transcription factor [Source:MGI Symbol;Acc:MGI:2140340]	-	GO:0001650//fibrillar center;GO:0005634//nucleus;GO:0005654//nucleoplasm;GO:0005737//cytoplasm;GO:0005813//centrosome;GO:0005814//centriole;GO:0005829//cytosol;GO:0005856//cytoskeleton;GO:0005874//microtubule;GO:0043231//intracellular membrane-bounded organelle	GO:0003677//DNA binding;GO:0005515//protein binding	GO:0001837//epithelial to mesenchymal transition;GO:0007399//nervous system development;GO:0021849//neuroblast division in subventricular zone;GO:0045944//positive regulation of transcription by RNA polymerase II;GO:0050727//regulation of inflammatory response;GO:0060232//delamination;GO:0060234//neuroblast delamination
ENSMUSG00000042501	19	20	16	7	13	13	0.84	1.07	0.84	0.22	0.42	0.44	0.916667	0.36	-1.3484	0.0351037	0.667478	Cpa6	-	-	-	carboxypeptidase A6 [Source:MGI Symbol;Acc:MGI:3045348]	-	GO:0005576//extracellular region;GO:0005615//extracellular space	GO:0004180//carboxypeptidase activity;GO:0004181//metallocarboxypeptidase activity;GO:0008233//peptidase activity;GO:0008237//metallopeptidase activity;GO:0008270//zinc ion binding;GO:0016787//hydrolase activity;GO:0046872//metal ion binding	GO:0006508//proteolysis
ENSMUSG00000039632	1	4	4	22	8	12	0.04	0.16	0.14	0.61	0.23	0.37	0.113333	0.403333	1.8314	0.0351099	0.667478	Odad3	-	-	-	outer dynein arm docking complex subunit 3 [Source:MGI Symbol;Acc:MGI:1924859]	-	GO:0005929//cilium;GO:0005930//axoneme	-	GO:0003341//cilium movement;GO:0007368//determination of left/right symmetry;GO:0036158//outer dynein arm assembly;GO:0070286//axonemal dynein complex assembly
ENSMUSG00000045382	5	0	3	6	14	26	0.24	0	0.26	0.36	0.73	1.37	0.166667	0.82	2.29866	0.0352674	0.667478	Cxcr4	Human Diseases;Environmental Information Processing;Environmental Information Processing;Human Diseases;Cellular Processes;Human Diseases;Cellular Processes;Organismal Systems;Organismal Systems;Organismal Systems;Organismal Systems;Environmental Information Processing	Cancers;Signal transduction;Signaling molecules and interaction;Infectious disease: viral;Transport and catabolism;Infectious diseases;Cell motility;Immune system;Immune system;Development;Immune system;Signaling molecules and interaction	K04189;K04189;K04189;K04189;K04189;K04189;K04189;K04189;K04189;K04189;K04189;K04189	chemokine (C-X-C motif) receptor 4 [Source:MGI Symbol;Acc:MGI:109563]	ko05200//Pathways in cancer;ko04020//Calcium signaling pathway;ko04060//Cytokine-cytokine receptor interaction;ko05170//Human immunodeficiency virus 1 infection;ko04144//Endocytosis;ko05163//Human cytomegalovirus infection;ko04810//Regulation of actin cytoskeleton;ko04672//Intestinal immune network for IgA production;ko04062//Chemokine signaling pathway;ko04360//Axon guidance;ko04670//Leukocyte t…	GO:0005634//nucleus;GO:0005737//cytoplasm;GO:0005764//lysosome;GO:0005768//endosome;GO:0005769//early endosome;GO:0005770//late endosome;GO:0005886//plasma membrane;GO:0009986//cell surface;GO:0016020//membrane;GO:0016021//integral component of membrane;GO:0030054//cell junction;GO:0031252//cell leading edge;GO:0031410//cytoplasmic vesicle;GO:0032991//protein-containing complex	GO:0003779//actin binding;GO:0004930//G protein-coupled receptor activity;GO:0004950//chemokine receptor activity;GO:0019955//cytokine binding;GO:0019957//C-C chemokine binding;GO:0031625//ubiquitin protein ligase binding;GO:0032027//myosin light chain binding;GO:0038147//C-X-C motif chemokine 12 receptor activity;GO:0043130//ubiquitin binding	GO:0001666//response to hypoxia;GO:0001764//neuron migration;GO:0002064//epithelial cell development;GO:0006935//chemotaxis;GO:0007165//signal transduction;GO:0007186//G protein-coupled receptor signaling pathway;GO:0008038//neuron recognition;GO:0014823//response to activity;GO:0016477//cell migration;GO:0019722//calcium-mediated signaling;GO:0022008//neurogenesis;GO:0022029//telencephalon cell …
ENSMUSG00000031778	56	112	97	169	238	142	1.85	3.04	2.69	3.12	4.92	3.99	2.52667	4.01	0.666367	0.0354581	0.667478	Cx3cl1	Environmental Information Processing;Human Diseases;Organismal Systems;Environmental Information Processing;Environmental Information Processing	Signaling molecules and interaction;Infectious diseases;Immune system;Signal transduction;Signaling molecules and interaction	K05508;K05508;K05508;K05508;K05508	chemokine (C-X3-C motif) ligand 1 [Source:MGI Symbol;Acc:MGI:1097153]	ko04060//Cytokine-cytokine receptor interaction;ko05163//Human cytomegalovirus infection;ko04062//Chemokine signaling pathway;ko04668//TNF signaling pathway;ko04061//Viral protein interaction with cytokine and cytokine receptor	GO:0005576//extracellular region;GO:0005615//extracellular space;GO:0005737//cytoplasm;GO:0005886//plasma membrane;GO:0009986//cell surface;GO:0016020//membrane;GO:0016021//integral component of membrane;GO:0042995//cell projection;GO:0043005//neuron projection;GO:0043025//neuronal cell body;GO:0044297//cell body;GO:0048471//perinuclear region of cytoplasm;GO:0098794//postsynapse	GO:0005125//cytokine activity;GO:0005178//integrin binding;GO:0008009//chemokine activity;GO:0031737//CX3C chemokine receptor binding;GO:0042056//chemoattractant activity;GO:0045237//CXCR1 chemokine receptor binding;GO:0048020//CCR chemokine receptor binding	GO:0001774//microglial cell activation;GO:0002052//positive regulation of neuroblast proliferation;GO:0002523//leukocyte migration involved in inflammatory response;GO:0002548//monocyte chemotaxis;GO:0002931//response to ischemia;GO:0006935//chemotaxis;GO:0006954//inflammatory response;GO:0006955//immune response;GO:0007155//cell adhesion;GO:0007186//G protein-coupled receptor signaling pathway;G…
ENSMUSG00000015533	23	10	18	36	44	48	0.28	0.12	0.2	1.63	0.39	0.44	0.2	0.82	2.03562	0.035522	0.667478	Itga2	Human Diseases;Environmental Information Processing;Human Diseases;Cellular Processes;Cellular Processes;Organismal Systems;Human Diseases;Human Diseases;Cellular Processes;Organismal Systems;Human Diseases;Human Diseases;Environmental Information Processing;Human Diseases	Cancers;Signal transduction;Infectious diseases;Transport and catabolism;Cell motility;Immune system;Cardiovascular diseases;Cancers;Cellular community - eukaryotes;Immune system;Cancers;Cardiovascular diseases;Signaling molecules and interaction;Cardiovascular diseases	K06481;K06481;K06481;K06481;K06481;K06481;K06481;K06481;K06481;K06481;K06481;K06481;K06481;K06481	integrin alpha 2 [Source:MGI Symbol;Acc:MGI:96600]	ko05200//Pathways in cancer;ko04151//PI3K-Akt signaling pathway;ko05165//Human papillomavirus infection;ko04145//Phagosome;ko04810//Regulation of actin cytoskeleton;ko04640//Hematopoietic cell lineage;ko05414//Dilated cardiomyopathy (DCM);ko05205//Proteoglycans in cancer;ko04510//Focal adhesion;ko04611//Platelet activation;ko05222//Small cell lung cancer;ko05410//Hypertrophic cardiomyopathy (HCM)…	GO:0005634//nucleus;GO:0005886//plasma membrane;GO:0005925//focal adhesion;GO:0008305//integrin complex;GO:0009897//external side of plasma membrane;GO:0009986//cell surface;GO:0016020//membrane;GO:0016021//integral component of membrane;GO:0030424//axon;GO:0034666//integrin alpha2-beta1 complex;GO:0042995//cell projection;GO:0043679//axon terminus;GO:0045178//basal part of cell;GO:0048471//perin…	GO:0001540//amyloid-beta binding;GO:0005178//integrin binding;GO:0005518//collagen binding;GO:0038064//collagen receptor activity;GO:0043236//laminin binding;GO:0044877//protein-containing complex binding;GO:0046872//metal ion binding;GO:0098639//collagen binding involved in cell-matrix adhesion	GO:0001666//response to hypoxia;GO:0002687//positive regulation of leukocyte migration;GO:0006929//substrate-dependent cell migration;GO:0006971//hypotonic response;GO:0007155//cell adhesion;GO:0007160//cell-matrix adhesion;GO:0007229//integrin-mediated signaling pathway;GO:0007565//female pregnancy;GO:0008283//cell proliferation;GO:0010634//positive regulation of epithelial cell migration;GO:001…
ENSMUSG00000079008	4	3	2	10	10	20	0.11	0.08	0.05	0.2	0.21	0.43	0.08	0.28	1.80735	0.0355401	0.667478	Gm14124	Human Diseases	Infectious diseases	K09228	predicted gene 14124 [Source:MGI Symbol;Acc:MGI:3652002]	ko05168//Herpes simplex infection	GO:0005634//nucleus	GO:0000978//RNA polymerase II proximal promoter sequence-specific DNA binding;GO:0001228//DNA-binding transcription activator activity, RNA polymerase II-specific;GO:0046872//metal ion binding	GO:0006355//regulation of transcription, DNA-templated;GO:0006357//regulation of transcription by RNA polymerase II;GO:0045944//positive regulation of transcription by RNA polymerase II
ENSMUSG00000046546	86	47	78	126	137	155	2.39	1.26	1.98	2.51	2.78	3.28	1.87667	2.85667	0.60616	0.0372973	0.678378	Fam43a	-	-	-	family with sequence similarity 43, member A [Source:MGI Symbol;Acc:MGI:2676309]	-	GO:0005575//cellular_component	GO:0003674//molecular_function	GO:0008150//biological_process
ENSMUSG00000022321	26	20	10	5	10	14	0.7	0.5	0.25	0.11	0.18	0.29	0.483333	0.193333	-1.32193	0.0374508	0.678802	Cdh10	-	-	-	cadherin 10 [Source:MGI Symbol;Acc:MGI:107436]	-	GO:0005886//plasma membrane;GO:0005912//adherens junction;GO:0016020//membrane;GO:0016021//integral component of membrane;GO:0016342//catenin complex;GO:0098978//glutamatergic synapse;GO:0098982//GABA-ergic synapse;GO:0099059//integral component of presynaptic active zone membrane;GO:0099060//integral component of postsynaptic specialization membrane	GO:0005509//calcium ion binding;GO:0045296//cadherin binding;GO:0046872//metal ion binding	GO:0000902//cell morphogenesis;GO:0007043//cell-cell junction assembly;GO:0007155//cell adhesion;GO:0007156//homophilic cell adhesion via plasma membrane adhesion molecules;GO:0007275//multicellular organism development;GO:0016339//calcium-dependent cell-cell adhesion via plasma membrane cell adhesion molecules;GO:0034332//adherens junction organization;GO:0098609//cell-cell adhesion;GO:0098742//…
ENSMUSG00000020866	12	4	4	15	43	18	0.32	0.05	0.04	0.51	0.91	0.14	0.136667	0.52	1.92785	0.0379569	0.680554	Cacna1g	Environmental Information Processing;Environmental Information Processing;Human Diseases;Organismal Systems;Organismal Systems;Organismal Systems;Organismal Systems;Human Diseases	Signal transduction;Signal transduction;Endocrine and metabolic diseases;Environmental adaptation;Endocrine system;Endocrine system;Endocrine system;Endocrine and metabolic diseases	K04854;K04854;K04854;K04854;K04854;K04854;K04854;K04854	calcium channel, voltage-dependent, T type, alpha 1G subunit [Source:MGI Symbol;Acc:MGI:1201678]	ko04020//Calcium signaling pathway;ko04010//MAPK signaling pathway;ko04934//Cushing syndrome;ko04713//Circadian entrainment;ko04925//Aldosterone synthesis and secretion;ko04927//Cortisol synthesis and secretion;ko04929//GnRH secretion;ko04930//Type II diabetes mellitus	GO:0001518//voltage-gated sodium channel complex;GO:0005737//cytoplasm;GO:0005886//plasma membrane;GO:0005891//voltage-gated calcium channel complex;GO:0016020//membrane;GO:0016021//integral component of membrane;GO:0030425//dendrite;GO:0043005//neuron projection;GO:0043025//neuronal cell body;GO:0044297//cell body;GO:0045202//synapse;GO:0048471//perinuclear region of cytoplasm	GO:0005216//ion channel activity;GO:0005244//voltage-gated ion channel activity;GO:0005245//voltage-gated calcium channel activity;GO:0005248//voltage-gated sodium channel activity;GO:0005261//cation channel activity;GO:0005262//calcium channel activity;GO:0005515//protein binding;GO:0008332//low voltage-gated calcium channel activity;GO:0086056//voltage-gated calcium channel activity involved in…	GO:0001508//action potential;GO:0002027//regulation of heart rate;GO:0006811//ion transport;GO:0006816//calcium ion transport;GO:0007204//positive regulation of cytosolic calcium ion concentration;GO:0007268//chemical synaptic transmission;GO:0010045//response to nickel cation;GO:0014824//artery smooth muscle contraction;GO:0019228//neuronal action potential;GO:0034765//regulation of ion transmem…
ENSMUSG00000033634	2	4	4	1	0	0	0.05	0.1	0.09	0.02	0	0	0.08	0.00666667	-3.58496	0.0380327	0.680554	Nat8f2	Metabolism;Metabolism	Global and overview maps;Metabolism of other amino acids	K20838;K20838	N-acetyltransferase 8 (GCN5-related) family member 2 [Source:MGI Symbol;Acc:MGI:2136446]	ko01100//Metabolic pathways;ko00480//Glutathione metabolism	GO:0005783//endoplasmic reticulum;GO:0005794//Golgi apparatus;GO:0016020//membrane;GO:0016021//integral component of membrane	GO:0008080//N-acetyltransferase activity;GO:0016740//transferase activity	GO:0001702//gastrulation with mouth forming second;GO:0007162//negative regulation of cell adhesion
ENSMUSG00000035868	36	34	45	79	85	65	1.18	1.31	1.1	2.05	2.61	1.59	1.19667	2.08333	0.799872	0.0381718	0.680761	Zfp983	Human Diseases	Infectious diseases	K09228	zinc finger protein 983 [Source:MGI Symbol;Acc:MGI:1920479]	ko05168//Herpes simplex infection	GO:0005634//nucleus	GO:0000978//RNA polymerase II proximal promoter sequence-specific DNA binding;GO:0000981//DNA-binding transcription factor activity, RNA polymerase II-specific;GO:0046872//metal ion binding	GO:0006355//regulation of transcription, DNA-templated;GO:0006357//regulation of transcription by RNA polymerase II;GO:0009617//response to bacterium
ENSMUSG00000028036	4	5	7	17	18	17	0.12	0.06	0.17	0.16	0.28	0.19	0.116667	0.21	0.847997	0.0394679	0.688323	Ptgfr	Environmental Information Processing;Environmental Information Processing;Environmental Information Processing	Signaling molecules and interaction;Signal transduction;Signal transduction	K04262;K04262;K04262	prostaglandin F receptor [Source:MGI Symbol;Acc:MGI:97796]	ko04080//Neuroactive ligand-receptor interaction;ko04020//Calcium signaling pathway;ko04072//Phospholipase D signaling pathway	GO:0005576//extracellular region;GO:0005737//cytoplasm;GO:0005886//plasma membrane;GO:0016020//membrane;GO:0016021//integral component of membrane	GO:0004930//G protein-coupled receptor activity;GO:0004955//prostaglandin receptor activity;GO:0004958//prostaglandin F receptor activity	GO:0006954//inflammatory response;GO:0007165//signal transduction;GO:0007186//G protein-coupled receptor signaling pathway;GO:0007189//adenylate cyclase-activating G protein-coupled receptor signaling pathway;GO:0007204//positive regulation of cytosolic calcium ion concentration;GO:0008284//positive regulation of cell proliferation;GO:0010628//positive regulation of gene expression;GO:0032355//re…
ENSMUSG00000092232	33	5	18	21	103	220	2.27	0.36	1.15	1.04	3.07	5.66	1.26	3.25667	1.36997	0.0396043	0.688323	Gm20521	Human Diseases;Genetic Information Processing	Infectious diseases;Translation	K14396;K14396	predicted gene 20521 [Source:MGI Symbol;Acc:MGI:5141986]	ko05164//Influenza A;ko03015//mRNA surveillance pathway	GO:0005739//mitochondrion;GO:0005741//mitochondrial outer membrane;GO:0016020//membrane;GO:0097136//Bcl-2 family protein complex	GO:0003676//nucleic acid binding;GO:0003723//RNA binding;GO:0042802//identical protein binding;GO:0042803//protein homodimerization activity;GO:0046982//protein heterodimerization activity;GO:0097718//disordered domain specific binding	GO:0006915//apoptotic process;GO:0008630//intrinsic apoptotic signaling pathway in response to DNA damage;GO:0042981//regulation of apoptotic process;GO:0043066//negative regulation of apoptotic process;GO:0097192//extrinsic apoptotic signaling pathway in absence of ligand;GO:2001243//negative regulation of intrinsic apoptotic signaling pathway
ENSMUSG00000022594	79	45	111	147	162	166	1.68	0.92	2.15	2.24	2.51	2.68	1.58333	2.47667	0.645435	0.0401257	0.691241	Lynx1	-	-	-	Ly6/neurotoxin 1 [Source:MGI Symbol;Acc:MGI:1345180]	-	GO:0005783//endoplasmic reticulum;GO:0005886//plasma membrane;GO:0016020//membrane;GO:0030425//dendrite;GO:0031225//anchored component of membrane;GO:0042995//cell projection;GO:0045202//synapse	GO:0005515//protein binding;GO:0008200//ion channel inhibitor activity;GO:0030548//acetylcholine receptor regulator activity;GO:0030550//acetylcholine receptor inhibitor activity;GO:0033130//acetylcholine receptor binding	GO:0007271//synaptic transmission, cholinergic;GO:0099601//regulation of neurotransmitter receptor activity;GO:2000272//negative regulation of signaling receptor activity
ENSMUSG00000029875	11	15	19	46	26	41	0.32	0.42	0.5	0.95	0.55	0.9	0.413333	0.8	0.952694	0.0406251	0.696773	Ccdc184	-	-	-	coiled-coil domain containing 184 [Source:MGI Symbol;Acc:MGI:2146066]	-	GO:0005737//cytoplasm	GO:0003674//molecular_function	GO:0008150//biological_process
ENSMUSG00000011751	39	30	48	24	27	38	2.06	1.76	2.28	0.73	0.95	1.57	2.03333	1.08333	-0.90837	0.040779	0.698648	Sptbn4	-	-	-	spectrin beta, non-erythrocytic 4 [Source:MGI Symbol;Acc:MGI:1890574]	-	GO:0005737//cytoplasm;GO:0005856//cytoskeleton;GO:0005884//actin filament;GO:0005886//plasma membrane;GO:0005912//adherens junction;GO:0008091//spectrin;GO:0014704//intercalated disc;GO:0016020//membrane;GO:0016363//nuclear matrix;GO:0016605//PML body;GO:0030424//axon;GO:0033268//node of Ranvier;GO:0033270//paranode region of axon;GO:0043025//neuronal cell body;GO:0043194//axon initial segment;GO…	GO:0003779//actin binding;GO:0005200//structural constituent of cytoskeleton;GO:0005515//protein binding;GO:0005543//phospholipid binding;GO:0019902//phosphatase binding;GO:0030506//ankyrin binding;GO:0030507//spectrin binding	GO:0002028//regulation of sodium ion transport;GO:0007010//cytoskeleton organization;GO:0007409//axonogenesis;GO:0007605//sensory perception of sound;GO:0007628//adult walking behavior;GO:0009566//fertilization;GO:0010459//negative regulation of heart rate;GO:0019226//transmission of nerve impulse;GO:0021952//central nervous system projection neuron axonogenesis;GO:0022414//reproductive process;G…
ENSMUSG00000043670	0	1	0	4	7	4	0	0.03	0	0.08	0.15	0.26	0.01	0.163333	4.02975	0.0411544	0.700478	Diras1	-	-	-	DIRAS family, GTP-binding RAS-like 1 [Source:MGI Symbol;Acc:MGI:2183442]	-	GO:0005886//plasma membrane;GO:0016020//membrane	GO:0000166//nucleotide binding;GO:0003924//GTPase activity;GO:0005525//GTP binding;GO:0019003//GDP binding	GO:0007165//signal transduction
ENSMUSG00000102692	0	0	2	7	3	12	0	0	0.01	0.04	0.02	0.07	0.00333333	0.0433333	3.70044	0.0411593	0.700478	Dchs2	Environmental Information Processing;Environmental Information Processing	Signal transduction;Signal transduction	K16507;K16507	dachsous cadherin related 2 [Source:MGI Symbol;Acc:MGI:2685263]	ko04391//Hippo signaling pathway -fly;ko04392//Hippo signaling pathway - multiple species	GO:0005886//plasma membrane;GO:0005911//cell-cell junction;GO:0016020//membrane;GO:0016021//integral component of membrane	GO:0005509//calcium ion binding	GO:0007155//cell adhesion;GO:0007156//homophilic cell adhesion via plasma membrane adhesion molecules;GO:0072006//nephron development;GO:0072137//condensed mesenchymal cell proliferation;GO:0098609//cell-cell adhesion
ENSMUSG00000034573	28	24	32	56	68	52	0.35	0.28	0.32	0.43	0.54	0.5	0.316667	0.49	0.629817	0.041309	0.700478	Ptpn13	Cellular Processes	Cell growth and death	K02374	protein tyrosine phosphatase, non-receptor type 13 [Source:MGI Symbol;Acc:MGI:103293]	ko04210//Apoptosis	GO:0001650//fibrillar center;GO:0005634//nucleus;GO:0005654//nucleoplasm;GO:0005737//cytoplasm;GO:0005829//cytosol;GO:0005856//cytoskeleton;GO:0005886//plasma membrane;GO:0030027//lamellipodium;GO:0043005//neuron projection;GO:0044297//cell body	GO:0004721//phosphoprotein phosphatase activity;GO:0004725//protein tyrosine phosphatase activity;GO:0005515//protein binding;GO:0016787//hydrolase activity;GO:0016791//phosphatase activity;GO:0036312//phosphatidylinositol 3-kinase regulatory subunit binding	GO:0001933//negative regulation of protein phosphorylation;GO:0006470//protein dephosphorylation;GO:0014066//regulation of phosphatidylinositol 3-kinase signaling;GO:0016311//dephosphorylation;GO:0031047//gene silencing by RNA;GO:0035335//peptidyl-tyrosine dephosphorylation
ENSMUSG00000045912	0	0	0	4	3	4	0	0	0	0.04	0.07	0.07	0.001	0.06	5.90689	0.0416674	0.700478	C2cd4c	-	-	-	C2 calcium-dependent domain containing 4C [Source:MGI Symbol;Acc:MGI:2685084]	-	GO:0005829//cytosol	-	GO:0008150//biological_process
ENSMUSG00000001517	1013	1412	1209	1448	1223	512	24.99	33.08	28.65	24.69	22.15	9.16	28.9067	18.6667	-0.630938	0.0421642	0.703612	Foxm1	Cellular Processes	Cell growth and death	K09406	forkhead box M1 [Source:MGI Symbol;Acc:MGI:1347487]	ko04218//Cellular senescence	GO:0005634//nucleus	GO:0000977//RNA polymerase II regulatory region sequence-specific DNA binding;GO:0003677//DNA binding;GO:0003700//DNA-binding transcription factor activity;GO:0019901//protein kinase binding;GO:0043565//sequence-specific DNA binding	GO:0000086//G2/M transition of mitotic cell cycle;GO:0000122//negative regulation of transcription by RNA polymerase II;GO:0006355//regulation of transcription, DNA-templated;GO:0006978//DNA damage response, signal transduction by p53 class mediator resulting in transcription of p21 class mediator;GO:0008284//positive regulation of cell proliferation;GO:0032873//negative regulation of stress-acti…
ENSMUSG00000079034	7	12	9	2	7	0	0.32	0.54	0.37	0.07	0.23	0	0.41	0.1	-2.03562	0.0423812	0.703612	Eif1ad8	-	-	-	eukaryotic translation initiation factor 1A domain containing 8 [Source:MGI Symbol;Acc:MGI:3643794]	-	GO:0005575//cellular_component	GO:0003674//molecular_function;GO:0003723//RNA binding;GO:0003743//translation initiation factor activity	GO:0006412//translation;GO:0006413//translational initiation;GO:0008150//biological_process
ENSMUSG00000034818	31	14	30	66	46	61	0.93	0.39	1.04	1.41	0.7	1.49	0.786667	1.2	0.60921	0.0426936	0.703612	Celf5	-	-	-	CUGBP, Elav-like family member 5 [Source:MGI Symbol;Acc:MGI:2442333]	-	GO:0005634//nucleus;GO:0005737//cytoplasm;GO:1990904//ribonucleoprotein complex	GO:0003676//nucleic acid binding;GO:0003723//RNA binding;GO:0003729//mRNA binding	GO:0000381//regulation of alternative mRNA splicing, via spliceosome;GO:0006376//mRNA splice site selection;GO:0006397//mRNA processing
ENSMUSG00000021091	2	0	3	1	6	37	0.08	0	0.11	0.03	0.18	1.17	0.0633333	0.46	2.8606	0.0428543	0.704369	Serpina3n	-	-	-	serine (or cysteine) peptidase inhibitor, clade A, member 3N [Source:MGI Symbol;Acc:MGI:105045]	-	GO:0005615//extracellular space	-	-
ENSMUSG00000021922	0	0	0	1	5	6	0	0	0	0.02	0.09	0.11	0.001	0.0733333	6.1964	0.0428774	0.704369	Itih4	-	-	-	inter alpha-trypsin inhibitor, heavy chain 4 [Source:MGI Symbol;Acc:MGI:109536]	-	GO:0005576//extracellular region;GO:0005615//extracellular space;GO:0005737//cytoplasm;GO:0005886//plasma membrane;GO:0062023//collagen-containing extracellular matrix	GO:0004867//serine-type endopeptidase inhibitor activity;GO:0005515//protein binding;GO:0030414//peptidase inhibitor activity	GO:0006953//acute-phase response;GO:0010466//negative regulation of peptidase activity;GO:0010951//negative regulation of endopeptidase activity;GO:0030212//hyaluronan metabolic process;GO:0034097//response to cytokine
ENSMUSG00000022842	108	122	146	261	267	162	2.85	3.15	3.52	5.42	5.41	3.46	3.17333	4.76333	0.585972	0.0430369	0.704369	Ece2	-	-	-	endothelin converting enzyme 2 [Source:MGI Symbol;Acc:MGI:1101356]	-	GO:0000139//Golgi membrane;GO:0005794//Golgi apparatus;GO:0005802//trans-Golgi network;GO:0005886//plasma membrane;GO:0016020//membrane;GO:0016021//integral component of membrane;GO:0030658//transport vesicle membrane;GO:0030659//cytoplasmic vesicle membrane;GO:0031410//cytoplasmic vesicle	GO:0004222//metalloendopeptidase activity;GO:0008233//peptidase activity;GO:0008237//metallopeptidase activity;GO:0016787//hydrolase activity;GO:0046872//metal ion binding	GO:0006508//proteolysis;GO:0016485//protein processing;GO:0016486//peptide hormone processing
ENSMUSG00000031024	165	125	147	234	277	246	3.36	2.85	3.09	3.68	5.15	5.38	3.1	4.73667	0.611604	0.0434456	0.707263	Denn2b	-	-	-	DENN domain containing 2B [Source:MGI Symbol;Acc:MGI:108517]	-	GO:0005575//cellular_component;GO:0005737//cytoplasm;GO:0005768//endosome;GO:0005886//plasma membrane;GO:0005938//cell cortex;GO:0016020//membrane;GO:0055037//recycling endosome	GO:0005085//guanyl-nucleotide exchange factor activity	GO:0050790//regulation of catalytic activity;GO:0070374//positive regulation of ERK1 and ERK2 cascade
ENSMUSG00000043789	8	3	1	11	11	34	0.15	0.05	0.02	0.15	0.15	0.49	0.0733333	0.263333	1.84435	0.0441689	0.712367	Vwce	-	-	-	von Willebrand factor C and EGF domains [Source:MGI Symbol;Acc:MGI:1919018]	-	GO:0005576//extracellular region;GO:0005737//cytoplasm	GO:0005509//calcium ion binding;GO:0005515//protein binding	GO:0098586//cellular response to virus
ENSMUSG00000020467	31	77	81	65	32	40	1.49	4.1	4.35	2.44	1.24	1.75	3.31333	1.81	-0.872294	0.0447072	0.712367	Efemp1	-	-	-	epidermal growth factor-containing fibulin-like extracellular matrix protein 1 [Source:MGI Symbol;Acc:MGI:1339998]	-	GO:0005576//extracellular region;GO:0005604//basement membrane;GO:0005615//extracellular space;GO:0005737//cytoplasm;GO:0062023//collagen-containing extracellular matrix	GO:0005006//epidermal growth factor-activated receptor activity;GO:0005154//epidermal growth factor receptor binding;GO:0005201//extracellular matrix structural constituent;GO:0005509//calcium ion binding;GO:0008083//growth factor activity	GO:0006355//regulation of transcription, DNA-templated;GO:0007173//epidermal growth factor receptor signaling pathway;GO:0008284//positive regulation of cell proliferation;GO:0010977//negative regulation of neuron projection development;GO:0018108//peptidyl-tyrosine phosphorylation;GO:0031346//positive regulation of cell projection organization;GO:0032331//negative regulation of chondrocyte diffe…
ENSMUSG00000048852	15	13	26	49	54	29	0.24	0.2	0.82	0.8	0.64	0.65	0.42	0.696667	0.730079	0.0447375	0.712367	Gm12185	-	-	-	predicted gene 12185 [Source:MGI Symbol;Acc:MGI:3652173]	-	GO:0005789//endoplasmic reticulum membrane;GO:0016020//membrane	GO:0003924//GTPase activity;GO:0005525//GTP binding	GO:0006952//defense response;GO:0035458//cellular response to interferon-beta
ENSMUSG00000099908	0	0	18	0	0	0	0	0	0.46	0	0	0	0.153333	0.001	-7.26053	0.0453843	0.713352	Gm28539	-	-	-	predicted gene 28539 [Source:MGI Symbol;Acc:MGI:5579245]	-	-	-	-
ENSMUSG00000109179	1	0	5	13	14	7	0.01	0	0.06	0.12	0.13	0.07	0.0233333	0.106667	2.19265	0.0454802	0.713352	Gm35339	-	-	-	predicted gene, 35339 [Source:MGI Symbol;Acc:MGI:5594498]	-	-	GO:0005515//protein binding	-
ENSMUSG00000055480	69	45	92	152	183	94	1.69	1.07	2.06	2.67	3.28	1.76	1.60667	2.57	0.677698	0.0455422	0.713352	Zfp458	Human Diseases	Infectious diseases	K09228	zinc finger protein 458 [Source:MGI Symbol;Acc:MGI:3040691]	ko05168//Herpes simplex infection	GO:0005634//nucleus	GO:0000978//RNA polymerase II proximal promoter sequence-specific DNA binding;GO:0001228//DNA-binding transcription activator activity, RNA polymerase II-specific;GO:0046872//metal ion binding	GO:0006355//regulation of transcription, DNA-templated;GO:0006357//regulation of transcription by RNA polymerase II;GO:0045944//positive regulation of transcription by RNA polymerase II
ENSMUSG00000036006	43	79	37	39	35	47	0.8	1.44	0.73	0.5	0.44	0.75	0.99	0.563333	-0.81344	0.0455907	0.713352	Ripor2	-	-	-	RHO family interacting cell polarization regulator 2 [Source:MGI Symbol;Acc:MGI:2444879]	-	GO:0005737//cytoplasm;GO:0005856//cytoskeleton;GO:0005886//plasma membrane;GO:0016020//membrane;GO:0016324//apical plasma membrane;GO:0030175//filopodium;GO:0032420//stereocilium;GO:0042995//cell projection;GO:0060171//stereocilium membrane	GO:0005515//protein binding;GO:0042802//identical protein binding;GO:0071889//14-3-3 protein binding	GO:0006935//chemotaxis;GO:0007155//cell adhesion;GO:0007162//negative regulation of cell adhesion;GO:0007517//muscle organ development;GO:0007605//sensory perception of sound;GO:0009968//negative regulation of signal transduction;GO:0030154//cell differentiation;GO:0035024//negative regulation of Rho protein signal transduction;GO:0042130//negative regulation of T cell proliferation;GO:0045184//e…
ENSMUSG00000051669	9	11	8	26	30	20	0.56	0.66	0.46	1.16	1.37	0.95	0.56	1.16	1.05063	0.0459309	0.713457	AU021092	-	-	-	expressed sequence AU021092 [Source:MGI Symbol;Acc:MGI:2146559]	-	GO:0005576//extracellular region;GO:0005829//cytosol;GO:0016020//membrane	GO:0042803//protein homodimerization activity	GO:0008150//biological_process
ENSMUSG00000043144	0	0	0	2	3	6	0	0	0	0.09	0.09	0.24	0.001	0.14	7.12928	0.0466701	0.71806	Aqp6	-	-	-	aquaporin 6 [Source:MGI Symbol;Acc:MGI:1341204]	-	GO:0005886//plasma membrane;GO:0005887//integral component of plasma membrane;GO:0016020//membrane;GO:0016021//integral component of membrane;GO:0016324//apical plasma membrane;GO:0030659//cytoplasmic vesicle membrane;GO:0031410//cytoplasmic vesicle	GO:0015112//nitrate transmembrane transporter activity;GO:0015250//water channel activity;GO:0015267//channel activity	GO:0006833//water transport;GO:0015670//carbon dioxide transport;GO:0015706//nitrate transport;GO:0042476//odontogenesis;GO:0055085//transmembrane transport
ENSMUSG00000066613	96	69	83	132	154	175	3.73	3.57	3.79	5.13	7.67	9.76	3.69667	7.52	1.02451	0.046881	0.71964	Zfp932	Human Diseases	Infectious diseases	K09228	zinc finger protein 932 [Source:MGI Symbol;Acc:MGI:1916754]	ko05168//Herpes simplex infection	GO:0005634//nucleus	GO:0000978//RNA polymerase II proximal promoter sequence-specific DNA binding;GO:0000981//DNA-binding transcription factor activity, RNA polymerase II-specific;GO:0003682//chromatin binding;GO:0005515//protein binding;GO:0042826//histone deacetylase binding;GO:0046872//metal ion binding	GO:0000122//negative regulation of transcription by RNA polymerase II;GO:0006355//regulation of transcription, DNA-templated;GO:0006357//regulation of transcription by RNA polymerase II;GO:0030154//cell differentiation;GO:0043433//negative regulation of DNA-binding transcription factor activity;GO:0045668//negative regulation of osteoblast differentiation
ENSMUSG00000031971	68	77	67	83	41	58	2.43	2.66	2.17	2.13	1.07	1.58	2.42	1.59333	-0.602959	0.047682	0.724118	Ccsap	-	-	-	centriole, cilia and spindle associated protein [Source:MGI Symbol;Acc:MGI:1920670]	-	GO:0005737//cytoplasm;GO:0005813//centrosome;GO:0005814//centriole;GO:0005815//microtubule organizing center;GO:0005819//spindle;GO:0005856//cytoskeleton;GO:0005874//microtubule;GO:0005929//cilium;GO:0005930//axoneme;GO:0030424//axon;GO:0035869//ciliary transition zone;GO:0036064//ciliary basal body;GO:0042995//cell projection;GO:0061673//mitotic spindle astral microtubule;GO:0072686//mitotic spi…	GO:0008017//microtubule binding	GO:0007049//cell cycle;GO:0007275//multicellular organism development;GO:0045995//regulation of embryonic development;GO:0051301//cell division;GO:0060296//regulation of cilium beat frequency involved in ciliary motility;GO:1901673//regulation of mitotic spindle assembly;GO:1990755//mitotic spindle microtubule depolymerization
ENSMUSG00000047238	6	12	6	1	6	1	0.36	0.7	0.33	0.04	0.27	0.05	0.463333	0.12	-1.94902	0.0484326	0.727721	Mageh1	-	-	-	MAGE family member H1 [Source:MGI Symbol;Acc:MGI:1922875]	-	GO:0005737//cytoplasm;GO:0016020//membrane;GO:0016021//integral component of membrane	GO:0003674//molecular_function	GO:0008150//biological_process
ENSMUSG00000033540	81	70	99	144	140	163	2.05	1.71	2.35	2.61	3.09	3.75	2.03667	3.15	0.629142	0.048912	0.727721	Idua	Metabolism;Cellular Processes;Metabolism	Global and overview maps;Transport and catabolism;Glycan biosynthesis and metabolism	K01217;K01217;K01217	iduronidase, alpha-L [Source:MGI Symbol;Acc:MGI:96418]	ko01100//Metabolic pathways;ko04142//Lysosome;ko00531//Glycosaminoglycan degradation	GO:0005764//lysosome;GO:0030135//coated vesicle	GO:0003940//L-iduronidase activity;GO:0004553//hydrolase activity, hydrolyzing O-glycosyl compounds;GO:0005102//signaling receptor binding;GO:0005515//protein binding;GO:0016787//hydrolase activity;GO:0016798//hydrolase activity, acting on glycosyl bonds	GO:0005975//carbohydrate metabolic process;GO:0006027//glycosaminoglycan catabolic process;GO:0008152//metabolic process;GO:0030209//dermatan sulfate catabolic process;GO:0030211//heparin catabolic process
ENSMUSG00000042807	18	8	15	6	2	11	0.65	0.06	0.26	0.3	0.01	0.07	0.323333	0.126667	-1.35199	0.049546	0.727721	Hecw2	-	-	-	HECT, C2 and WW domain containing E3 ubiquitin protein ligase 2 [Source:MGI Symbol;Acc:MGI:2685817]	-	GO:0005737//cytoplasm;GO:0005819//spindle;GO:0005856//cytoskeleton;GO:0072686//mitotic spindle	GO:0004842//ubiquitin-protein transferase activity;GO:0005515//protein binding;GO:0016740//transferase activity;GO:0061630//ubiquitin protein ligase activity	GO:0000209//protein polyubiquitination;GO:0016567//protein ubiquitination;GO:0030071//regulation of mitotic metaphase/anaphase transition;GO:0043161//proteasome-mediated ubiquitin-dependent protein catabolic process;GO:0045732//positive regulation of protein catabolic process;GO:0048814//regulation of dendrite morphogenesis;GO:2000650//negative regulation of sodium ion transmembrane transporter a…
