# Supplementary material for: High-Throughput Sequencing Reveals CXCR4 and IGF1 Behave Different Roles in Weightlessness Osteoporosis
Source: Stem Cells Int. 2022 Apr 18;2022:5719077. doi: 10.1155/2022/5719077 (PMC9038434; doi:10.1155/2022/5719077)
Supplement: Supplementary Materials — The specific coupregulated and codownregulated genes are shown in supplementary Table 1. The detailed enrichment results of GO, KEGG, and Reactome with all specific thresholds P < 0.05 are shown in supplementary Tables 2, 3, and 4, respectively. [file 5719077.f1.zip › Supplementary Table 2.xlsx]

## Sheet: Sheet1
GO ID (level1)	GO Term (level1)	GO ID (level2)	GO Term (level2)	Gene Number(Ground-vs-SMG_up)	Gene Number(Ground-vs-SMG_down)	Gene List(Ground-vs-SMG_up)	Gene List(Ground-vs-SMG_down)
GO:0003674	Molecular Function	GO:0003824	catalytic activity	53	24	ENSMUSG00000002763(Pex6),ENSMUSG00000004187(Kifc2),ENSMUSG00000005958(Ephb3),ENSMUSG00000006764(Tph2),ENSMUSG00000008822(Acyp1),ENSMUSG00000010307(Tmem86a),ENSMUSG00000019577(Pdk4),ENSMUSG00000020601(Trib2),ENSMUSG00000022096(Hr),ENSMUSG00000022842(Ece2),ENSMUSG00000023249(Parp3),ENSMUSG00000024173(Tpsab1),ENSMUSG00000024866(Acy3),ENSMUSG00000024901(Peli3),ENSMUSG00000025350(Rdh5),ENSMUSG00000025…	ENSMUSG00000000295(Hddc2),ENSMUSG00000006494(Pdk1),ENSMUSG00000007080(Pole),ENSMUSG00000020431(Adcy1),ENSMUSG00000020467(Efemp1),ENSMUSG00000021115(Vrk1),ENSMUSG00000023963(Cyp39a1),ENSMUSG00000026779(Mastl),ENSMUSG00000028089(Chd1l),ENSMUSG00000030254(Rad18),ENSMUSG00000032348(Gsta4),ENSMUSG00000033105(Lss),ENSMUSG00000033634(Nat8f2),ENSMUSG00000033715(Akr1c14),ENSMUSG00000034311(Kif4),ENSMUSG00…
GO:0003674	Molecular Function	GO:0005198	structural molecule activity	13	2	ENSMUSG00000001552(Jup),ENSMUSG00000019846(Lama4),ENSMUSG00000021186(Fbln5),ENSMUSG00000021388(Aspn),ENSMUSG00000027750(Postn),ENSMUSG00000028108(Ecm1),ENSMUSG00000030554(Synm),ENSMUSG00000032060(Cryab),ENSMUSG00000040998(Npnt),ENSMUSG00000041577(Prelp),ENSMUSG00000045545(Krt14),ENSMUSG00000045672(Col27a1),ENSMUSG00000063564(Col23a1)	ENSMUSG00000011751(Sptbn4),ENSMUSG00000020467(Efemp1)
GO:0003674	Molecular Function	GO:0005215	transporter activity	11	0	ENSMUSG00000005107(Slc2a9),ENSMUSG00000008932(Slc1a7),ENSMUSG00000020866(Cacna1g),ENSMUSG00000023017(Asic1),ENSMUSG00000027896(Slc16a4),ENSMUSG00000030340(Scnn1a),ENSMUSG00000031340(Gabre),ENSMUSG00000038178(Slc43a2),ENSMUSG00000042359(Osbpl6),ENSMUSG00000043144(Aqp6),ENSMUSG00000089774(Slc5a3)	--
GO:0003674	Molecular Function	GO:0005488	binding	142	61	ENSMUSG00000001156(Mxd1),ENSMUSG00000001552(Jup),ENSMUSG00000002289(Angptl4),ENSMUSG00000002763(Pex6),ENSMUSG00000004187(Kifc2),ENSMUSG00000005958(Ephb3),ENSMUSG00000006764(Tph2),ENSMUSG00000007989(Fzd3),ENSMUSG00000009185(Ccl8),ENSMUSG00000015533(Itga2),ENSMUSG00000016356(Col20a1),ENSMUSG00000016496(Cd274),ENSMUSG00000018899(Irf1),ENSMUSG00000019577(Pdk4),ENSMUSG00000019796(Lrp11),ENSMUSG0000001…	ENSMUSG00000000295(Hddc2),ENSMUSG00000001517(Foxm1),ENSMUSG00000006494(Pdk1),ENSMUSG00000007080(Pole),ENSMUSG00000011751(Sptbn4),ENSMUSG00000015217(Hmgb3),ENSMUSG00000020086(Macroh2a2),ENSMUSG00000020431(Adcy1),ENSMUSG00000020467(Efemp1),ENSMUSG00000021115(Vrk1),ENSMUSG00000022021(Diaph3),ENSMUSG00000022321(Cdh10),ENSMUSG00000023963(Cyp39a1),ENSMUSG00000024803(Ankrd1),ENSMUSG00000025656(Arhgef9),…
GO:0003674	Molecular Function	GO:0016209	antioxidant activity	1	0	ENSMUSG00000047250(Ptgs1)	--
GO:0003674	Molecular Function	GO:0038024	cargo receptor activity	2	1	ENSMUSG00000022032(Scara5),ENSMUSG00000035279(Ssc5d)	ENSMUSG00000044337(Ackr3)
GO:0003674	Molecular Function	GO:0060089	molecular transducer activity	10	2	ENSMUSG00000005958(Ephb3),ENSMUSG00000007989(Fzd3),ENSMUSG00000015533(Itga2),ENSMUSG00000028036(Ptgfr),ENSMUSG00000031340(Gabre),ENSMUSG00000039942(Ptger4),ENSMUSG00000045382(Cxcr4),ENSMUSG00000048521(Cxcr6),ENSMUSG00000052516(Robo2),ENSMUSG00000075122(Cd80)	ENSMUSG00000020467(Efemp1),ENSMUSG00000044337(Ackr3)
GO:0003674	Molecular Function	GO:0098772	molecular function regulator	23	8	ENSMUSG00000002289(Angptl4),ENSMUSG00000009185(Ccl8),ENSMUSG00000020053(Igf1),ENSMUSG00000020288(Ahsa2),ENSMUSG00000020601(Trib2),ENSMUSG00000021182(Ccdc88c),ENSMUSG00000021253(Tgfb3),ENSMUSG00000021922(Itih4),ENSMUSG00000022594(Lynx1),ENSMUSG00000023979(Guca1b),ENSMUSG00000024164(C3),ENSMUSG00000025746(Il6),ENSMUSG00000029657(Hsph1),ENSMUSG00000031024(Denn2b),ENSMUSG00000031778(Cx3cl1),ENSMUSG00…	ENSMUSG00000020467(Efemp1),ENSMUSG00000025154(Arhgap19),ENSMUSG00000025656(Arhgef9),ENSMUSG00000027679(Dnajc19),ENSMUSG00000037010(Apln),ENSMUSG00000039031(Arhgap18),ENSMUSG00000044254(Pcsk9),ENSMUSG00000054863(Tafa5)
GO:0003674	Molecular Function	GO:0140110	transcription regulator activity	26	7	ENSMUSG00000001156(Mxd1),ENSMUSG00000001552(Jup),ENSMUSG00000018899(Irf1),ENSMUSG00000020423(Btg2),ENSMUSG00000020656(Grhl1),ENSMUSG00000022096(Hr),ENSMUSG00000022508(Bcl6),ENSMUSG00000023411(Nfatc4),ENSMUSG00000028341(Nr4a3),ENSMUSG00000028952(Zbtb48),ENSMUSG00000030966(Trim21),ENSMUSG00000035868(Zfp983),ENSMUSG00000037573(Tob1),ENSMUSG00000037621(Atoh8),ENSMUSG00000039501(Znfx1),ENSMUSG00000050…	ENSMUSG00000001517(Foxm1),ENSMUSG00000024803(Ankrd1),ENSMUSG00000040209(Zfp704),ENSMUSG00000053007(Creb5),ENSMUSG00000070828(Zscan4f),ENSMUSG00000078897(Gm4724),ENSMUSG00000095936(Zscan4e)
GO:0005575	Cellular Component	GO:0005576	extracellular region	40	8	ENSMUSG00000002289(Angptl4),ENSMUSG00000009185(Ccl8),ENSMUSG00000016356(Col20a1),ENSMUSG00000016496(Cd274),ENSMUSG00000019846(Lama4),ENSMUSG00000020053(Igf1),ENSMUSG00000021091(Serpina3n),ENSMUSG00000021186(Fbln5),ENSMUSG00000021253(Tgfb3),ENSMUSG00000021388(Aspn),ENSMUSG00000021922(Itih4),ENSMUSG00000022037(Clu),ENSMUSG00000023249(Parp3),ENSMUSG00000024164(C3),ENSMUSG00000025746(Il6),ENSMUSG0000…	ENSMUSG00000020467(Efemp1),ENSMUSG00000037010(Apln),ENSMUSG00000042501(Cpa6),ENSMUSG00000044254(Pcsk9),ENSMUSG00000054863(Tafa5),ENSMUSG00000069268(H2bc7),ENSMUSG00000069307(H2bc23),ENSMUSG00000114635(Gm49392)
GO:0005575	Cellular Component	GO:0005623	cell	151	67	ENSMUSG00000001156(Mxd1),ENSMUSG00000001552(Jup),ENSMUSG00000002763(Pex6),ENSMUSG00000004187(Kifc2),ENSMUSG00000005107(Slc2a9),ENSMUSG00000005958(Ephb3),ENSMUSG00000006764(Tph2),ENSMUSG00000007989(Fzd3),ENSMUSG00000008932(Slc1a7),ENSMUSG00000015533(Itga2),ENSMUSG00000016496(Cd274),ENSMUSG00000018899(Irf1),ENSMUSG00000019577(Pdk4),ENSMUSG00000020053(Igf1),ENSMUSG00000020288(Ahsa2),ENSMUSG000000204…	ENSMUSG00000000295(Hddc2),ENSMUSG00000001517(Foxm1),ENSMUSG00000006494(Pdk1),ENSMUSG00000007080(Pole),ENSMUSG00000011751(Sptbn4),ENSMUSG00000015217(Hmgb3),ENSMUSG00000020086(Macroh2a2),ENSMUSG00000020431(Adcy1),ENSMUSG00000020467(Efemp1),ENSMUSG00000021115(Vrk1),ENSMUSG00000022021(Diaph3),ENSMUSG00000022321(Cdh10),ENSMUSG00000023963(Cyp39a1),ENSMUSG00000024803(Ankrd1),ENSMUSG00000025154(Arhgap19)…
GO:0005575	Cellular Component	GO:0016020	membrane	83	22	ENSMUSG00000001552(Jup),ENSMUSG00000002763(Pex6),ENSMUSG00000005107(Slc2a9),ENSMUSG00000005958(Ephb3),ENSMUSG00000007989(Fzd3),ENSMUSG00000008932(Slc1a7),ENSMUSG00000010307(Tmem86a),ENSMUSG00000015533(Itga2),ENSMUSG00000016496(Cd274),ENSMUSG00000019577(Pdk4),ENSMUSG00000019796(Lrp11),ENSMUSG00000020053(Igf1),ENSMUSG00000020658(Efr3b),ENSMUSG00000020866(Cacna1g),ENSMUSG00000021253(Tgfb3),ENSMUSG00…	ENSMUSG00000006494(Pdk1),ENSMUSG00000007080(Pole),ENSMUSG00000011751(Sptbn4),ENSMUSG00000020431(Adcy1),ENSMUSG00000022321(Cdh10),ENSMUSG00000023963(Cyp39a1),ENSMUSG00000025154(Arhgap19),ENSMUSG00000025656(Arhgef9),ENSMUSG00000026779(Mastl),ENSMUSG00000027679(Dnajc19),ENSMUSG00000028089(Chd1l),ENSMUSG00000029432(Nipsnap2),ENSMUSG00000033105(Lss),ENSMUSG00000033634(Nat8f2),ENSMUSG00000036006(Ripor2…
GO:0005575	Cellular Component	GO:0030054	cell junction	10	3	ENSMUSG00000001552(Jup),ENSMUSG00000015533(Itga2),ENSMUSG00000021182(Ccdc88c),ENSMUSG00000030337(Vamp1),ENSMUSG00000030554(Synm),ENSMUSG00000031340(Gabre),ENSMUSG00000036995(Asap3),ENSMUSG00000040747(Cd53),ENSMUSG00000045382(Cxcr4),ENSMUSG00000102692(Dchs2)	ENSMUSG00000011751(Sptbn4),ENSMUSG00000022321(Cdh10),ENSMUSG00000025656(Arhgef9)
GO:0005575	Cellular Component	GO:0031974	membrane-enclosed lumen	31	24	ENSMUSG00000001156(Mxd1),ENSMUSG00000016496(Cd274),ENSMUSG00000019577(Pdk4),ENSMUSG00000020656(Grhl1),ENSMUSG00000022037(Clu),ENSMUSG00000022096(Hr),ENSMUSG00000022358(Fbxo32),ENSMUSG00000022508(Bcl6),ENSMUSG00000023249(Parp3),ENSMUSG00000023411(Nfatc4),ENSMUSG00000025316(Banp),ENSMUSG00000025350(Rdh5),ENSMUSG00000026004(Kansl1l),ENSMUSG00000027368(Dusp2),ENSMUSG00000029657(Hsph1),ENSMUSG00000029…	ENSMUSG00000006494(Pdk1),ENSMUSG00000007080(Pole),ENSMUSG00000011751(Sptbn4),ENSMUSG00000020086(Macroh2a2),ENSMUSG00000021115(Vrk1),ENSMUSG00000024803(Ankrd1),ENSMUSG00000026779(Mastl),ENSMUSG00000027454(Gins1),ENSMUSG00000027679(Dnajc19),ENSMUSG00000028089(Chd1l),ENSMUSG00000030254(Rad18),ENSMUSG00000031167(Rbm3),ENSMUSG00000031821(Gins2),ENSMUSG00000034311(Kif4),ENSMUSG00000039031(Arhgap18),ENS…
GO:0005575	Cellular Component	GO:0032991	protein-containing complex	43	23	ENSMUSG00000001552(Jup),ENSMUSG00000005958(Ephb3),ENSMUSG00000015533(Itga2),ENSMUSG00000016356(Col20a1),ENSMUSG00000020053(Igf1),ENSMUSG00000020866(Cacna1g),ENSMUSG00000022037(Clu),ENSMUSG00000022096(Hr),ENSMUSG00000022358(Fbxo32),ENSMUSG00000023411(Nfatc4),ENSMUSG00000024164(C3),ENSMUSG00000025746(Il6),ENSMUSG00000026004(Kansl1l),ENSMUSG00000026494(Kif26b),ENSMUSG00000028341(Nr4a3),ENSMUSG000000…	ENSMUSG00000006494(Pdk1),ENSMUSG00000007080(Pole),ENSMUSG00000020086(Macroh2a2),ENSMUSG00000022321(Cdh10),ENSMUSG00000024803(Ankrd1),ENSMUSG00000027454(Gins1),ENSMUSG00000027679(Dnajc19),ENSMUSG00000030254(Rad18),ENSMUSG00000031107(Rbmx2),ENSMUSG00000031167(Rbm3),ENSMUSG00000031821(Gins2),ENSMUSG00000036768(Kif15),ENSMUSG00000039981(Zc3h12d),ENSMUSG00000044254(Pcsk9),ENSMUSG00000060678(H4c3),ENSM…
GO:0005575	Cellular Component	GO:0043226	organelle	109	61	ENSMUSG00000001156(Mxd1),ENSMUSG00000001552(Jup),ENSMUSG00000002763(Pex6),ENSMUSG00000004187(Kifc2),ENSMUSG00000015533(Itga2),ENSMUSG00000016496(Cd274),ENSMUSG00000018899(Irf1),ENSMUSG00000019577(Pdk4),ENSMUSG00000020053(Igf1),ENSMUSG00000020423(Btg2),ENSMUSG00000020601(Trib2),ENSMUSG00000020656(Grhl1),ENSMUSG00000020658(Efr3b),ENSMUSG00000021182(Ccdc88c),ENSMUSG00000021253(Tgfb3),ENSMUSG00000022…	ENSMUSG00000000295(Hddc2),ENSMUSG00000001517(Foxm1),ENSMUSG00000006494(Pdk1),ENSMUSG00000007080(Pole),ENSMUSG00000011751(Sptbn4),ENSMUSG00000015217(Hmgb3),ENSMUSG00000020086(Macroh2a2),ENSMUSG00000020431(Adcy1),ENSMUSG00000021115(Vrk1),ENSMUSG00000022021(Diaph3),ENSMUSG00000022321(Cdh10),ENSMUSG00000023963(Cyp39a1),ENSMUSG00000024803(Ankrd1),ENSMUSG00000025154(Arhgap19),ENSMUSG00000025656(Arhgef9…
GO:0005575	Cellular Component	GO:0044421	extracellular region part	33	8	ENSMUSG00000002289(Angptl4),ENSMUSG00000009185(Ccl8),ENSMUSG00000016356(Col20a1),ENSMUSG00000016496(Cd274),ENSMUSG00000019846(Lama4),ENSMUSG00000020053(Igf1),ENSMUSG00000021091(Serpina3n),ENSMUSG00000021186(Fbln5),ENSMUSG00000021253(Tgfb3),ENSMUSG00000021388(Aspn),ENSMUSG00000021922(Itih4),ENSMUSG00000022037(Clu),ENSMUSG00000023249(Parp3),ENSMUSG00000024164(C3),ENSMUSG00000025746(Il6),ENSMUSG0000…	ENSMUSG00000020467(Efemp1),ENSMUSG00000037010(Apln),ENSMUSG00000042501(Cpa6),ENSMUSG00000044254(Pcsk9),ENSMUSG00000054863(Tafa5),ENSMUSG00000069268(H2bc7),ENSMUSG00000069307(H2bc23),ENSMUSG00000114635(Gm49392)
GO:0005575	Cellular Component	GO:0044422	organelle part	69	39	ENSMUSG00000001156(Mxd1),ENSMUSG00000001552(Jup),ENSMUSG00000002763(Pex6),ENSMUSG00000004187(Kifc2),ENSMUSG00000016496(Cd274),ENSMUSG00000018899(Irf1),ENSMUSG00000019577(Pdk4),ENSMUSG00000020656(Grhl1),ENSMUSG00000021182(Ccdc88c),ENSMUSG00000022032(Scara5),ENSMUSG00000022037(Clu),ENSMUSG00000022096(Hr),ENSMUSG00000022358(Fbxo32),ENSMUSG00000022508(Bcl6),ENSMUSG00000022842(Ece2),ENSMUSG00000023249…	ENSMUSG00000006494(Pdk1),ENSMUSG00000007080(Pole),ENSMUSG00000011751(Sptbn4),ENSMUSG00000020086(Macroh2a2),ENSMUSG00000020431(Adcy1),ENSMUSG00000021115(Vrk1),ENSMUSG00000022321(Cdh10),ENSMUSG00000023963(Cyp39a1),ENSMUSG00000024803(Ankrd1),ENSMUSG00000026779(Mastl),ENSMUSG00000027454(Gins1),ENSMUSG00000027679(Dnajc19),ENSMUSG00000028089(Chd1l),ENSMUSG00000029432(Nipsnap2),ENSMUSG00000030254(Rad18)…
GO:0005575	Cellular Component	GO:0044425	membrane part	56	12	ENSMUSG00000001552(Jup),ENSMUSG00000005107(Slc2a9),ENSMUSG00000005958(Ephb3),ENSMUSG00000007989(Fzd3),ENSMUSG00000008932(Slc1a7),ENSMUSG00000010307(Tmem86a),ENSMUSG00000015533(Itga2),ENSMUSG00000016496(Cd274),ENSMUSG00000019796(Lrp11),ENSMUSG00000020053(Igf1),ENSMUSG00000020866(Cacna1g),ENSMUSG00000021253(Tgfb3),ENSMUSG00000022032(Scara5),ENSMUSG00000022594(Lynx1),ENSMUSG00000022842(Ece2),ENSMUSG…	ENSMUSG00000020431(Adcy1),ENSMUSG00000022321(Cdh10),ENSMUSG00000023963(Cyp39a1),ENSMUSG00000026779(Mastl),ENSMUSG00000027679(Dnajc19),ENSMUSG00000033105(Lss),ENSMUSG00000033634(Nat8f2),ENSMUSG00000036006(Ripor2),ENSMUSG00000044337(Ackr3),ENSMUSG00000047238(Mageh1),ENSMUSG00000048078(Tenm4),ENSMUSG00000052372(Il1rapl1)
GO:0005575	Cellular Component	GO:0044456	synapse part	13	3	ENSMUSG00000007989(Fzd3),ENSMUSG00000008932(Slc1a7),ENSMUSG00000015533(Itga2),ENSMUSG00000019846(Lama4),ENSMUSG00000023017(Asic1),ENSMUSG00000028524(Sgip1),ENSMUSG00000030337(Vamp1),ENSMUSG00000031340(Gabre),ENSMUSG00000031778(Cx3cl1),ENSMUSG00000032060(Cryab),ENSMUSG00000036528(Ppfibp2),ENSMUSG00000093485(Gm20708),ENSMUSG00000110195(Pde2a)	ENSMUSG00000020431(Adcy1),ENSMUSG00000022321(Cdh10),ENSMUSG00000025656(Arhgef9)
GO:0005575	Cellular Component	GO:0044464	cell part	151	67	ENSMUSG00000001156(Mxd1),ENSMUSG00000001552(Jup),ENSMUSG00000002763(Pex6),ENSMUSG00000004187(Kifc2),ENSMUSG00000005107(Slc2a9),ENSMUSG00000005958(Ephb3),ENSMUSG00000006764(Tph2),ENSMUSG00000007989(Fzd3),ENSMUSG00000008932(Slc1a7),ENSMUSG00000015533(Itga2),ENSMUSG00000016496(Cd274),ENSMUSG00000018899(Irf1),ENSMUSG00000019577(Pdk4),ENSMUSG00000020053(Igf1),ENSMUSG00000020288(Ahsa2),ENSMUSG000000204…	ENSMUSG00000000295(Hddc2),ENSMUSG00000001517(Foxm1),ENSMUSG00000006494(Pdk1),ENSMUSG00000007080(Pole),ENSMUSG00000011751(Sptbn4),ENSMUSG00000015217(Hmgb3),ENSMUSG00000020086(Macroh2a2),ENSMUSG00000020431(Adcy1),ENSMUSG00000020467(Efemp1),ENSMUSG00000021115(Vrk1),ENSMUSG00000022021(Diaph3),ENSMUSG00000022321(Cdh10),ENSMUSG00000023963(Cyp39a1),ENSMUSG00000024803(Ankrd1),ENSMUSG00000025154(Arhgap19)…
GO:0005575	Cellular Component	GO:0045202	synapse	18	4	ENSMUSG00000007989(Fzd3),ENSMUSG00000008932(Slc1a7),ENSMUSG00000015533(Itga2),ENSMUSG00000019846(Lama4),ENSMUSG00000020866(Cacna1g),ENSMUSG00000022037(Clu),ENSMUSG00000022594(Lynx1),ENSMUSG00000023017(Asic1),ENSMUSG00000027750(Postn),ENSMUSG00000028524(Sgip1),ENSMUSG00000029009(Mthfr),ENSMUSG00000030337(Vamp1),ENSMUSG00000031340(Gabre),ENSMUSG00000031778(Cx3cl1),ENSMUSG00000032060(Cryab),ENSMUSG0…	ENSMUSG00000020431(Adcy1),ENSMUSG00000022321(Cdh10),ENSMUSG00000025656(Arhgef9),ENSMUSG00000052372(Il1rapl1)
GO:0005575	Cellular Component	GO:0099080	supramolecular complex	13	6	ENSMUSG00000001552(Jup),ENSMUSG00000004187(Kifc2),ENSMUSG00000021186(Fbln5),ENSMUSG00000022358(Fbxo32),ENSMUSG00000026494(Kif26b),ENSMUSG00000029657(Hsph1),ENSMUSG00000030554(Synm),ENSMUSG00000032060(Cryab),ENSMUSG00000039158(Akna),ENSMUSG00000040998(Npnt),ENSMUSG00000045545(Krt14),ENSMUSG00000045672(Col27a1),ENSMUSG00000052273(Dnah3)	ENSMUSG00000011751(Sptbn4),ENSMUSG00000024803(Ankrd1),ENSMUSG00000031971(Ccsap),ENSMUSG00000034311(Kif4),ENSMUSG00000036768(Kif15),ENSMUSG00000039031(Arhgap18)
GO:0008150	Biological Process	GO:0000003	reproduction	11	5	ENSMUSG00000015533(Itga2),ENSMUSG00000020053(Igf1),ENSMUSG00000021253(Tgfb3),ENSMUSG00000022508(Bcl6),ENSMUSG00000024164(C3),ENSMUSG00000034394(Lif),ENSMUSG00000037617(Spag1),ENSMUSG00000039942(Ptger4),ENSMUSG00000052516(Robo2),ENSMUSG00000063415(Cyp26b1),ENSMUSG00000090877(Hspa1b)	ENSMUSG00000011751(Sptbn4),ENSMUSG00000026779(Mastl),ENSMUSG00000027679(Dnajc19),ENSMUSG00000030254(Rad18),ENSMUSG00000079681(Zglp1)
GO:0008150	Biological Process	GO:0001906	cell killing	1	0	ENSMUSG00000024164(C3)	--
GO:0008150	Biological Process	GO:0002376	immune system process	32	6	ENSMUSG00000005958(Ephb3),ENSMUSG00000009185(Ccl8),ENSMUSG00000015533(Itga2),ENSMUSG00000016496(Cd274),ENSMUSG00000018899(Irf1),ENSMUSG00000020053(Igf1),ENSMUSG00000021253(Tgfb3),ENSMUSG00000022037(Clu),ENSMUSG00000022508(Bcl6),ENSMUSG00000023249(Parp3),ENSMUSG00000024164(C3),ENSMUSG00000025746(Il6),ENSMUSG00000025854(Fam20c),ENSMUSG00000027495(Fam210b),ENSMUSG00000028108(Ecm1),ENSMUSG00000028341…	ENSMUSG00000015217(Hmgb3),ENSMUSG00000036006(Ripor2),ENSMUSG00000044337(Ackr3),ENSMUSG00000060678(H4c3),ENSMUSG00000069268(H2bc7),ENSMUSG00000069307(H2bc23)
GO:0008150	Biological Process	GO:0007610	behavior	11	3	ENSMUSG00000020053(Igf1),ENSMUSG00000020423(Btg2),ENSMUSG00000023017(Asic1),ENSMUSG00000023411(Nfatc4),ENSMUSG00000025746(Il6),ENSMUSG00000028341(Nr4a3),ENSMUSG00000028524(Sgip1),ENSMUSG00000038508(Gdf15),ENSMUSG00000039942(Ptger4),ENSMUSG00000047250(Ptgs1),ENSMUSG00000052684(Jun)	ENSMUSG00000011751(Sptbn4),ENSMUSG00000020431(Adcy1),ENSMUSG00000037010(Apln)
GO:0008150	Biological Process	GO:0008152	metabolic process	105	53	ENSMUSG00000001156(Mxd1),ENSMUSG00000001552(Jup),ENSMUSG00000002289(Angptl4),ENSMUSG00000005107(Slc2a9),ENSMUSG00000005958(Ephb3),ENSMUSG00000006764(Tph2),ENSMUSG00000009185(Ccl8),ENSMUSG00000015533(Itga2),ENSMUSG00000018899(Irf1),ENSMUSG00000019577(Pdk4),ENSMUSG00000019846(Lama4),ENSMUSG00000020053(Igf1),ENSMUSG00000020423(Btg2),ENSMUSG00000020601(Trib2),ENSMUSG00000020656(Grhl1),ENSMUSG00000020…	ENSMUSG00000000295(Hddc2),ENSMUSG00000001517(Foxm1),ENSMUSG00000006494(Pdk1),ENSMUSG00000007080(Pole),ENSMUSG00000011751(Sptbn4),ENSMUSG00000015217(Hmgb3),ENSMUSG00000020086(Macroh2a2),ENSMUSG00000020431(Adcy1),ENSMUSG00000020467(Efemp1),ENSMUSG00000021115(Vrk1),ENSMUSG00000023963(Cyp39a1),ENSMUSG00000024803(Ankrd1),ENSMUSG00000026779(Mastl),ENSMUSG00000027454(Gins1),ENSMUSG00000027679(Dnajc19),E…
GO:0008150	Biological Process	GO:0008283	cell proliferation	27	12	ENSMUSG00000001552(Jup),ENSMUSG00000007989(Fzd3),ENSMUSG00000015533(Itga2),ENSMUSG00000016496(Cd274),ENSMUSG00000018899(Irf1),ENSMUSG00000020053(Igf1),ENSMUSG00000020423(Btg2),ENSMUSG00000021186(Fbln5),ENSMUSG00000021253(Tgfb3),ENSMUSG00000022037(Clu),ENSMUSG00000022508(Bcl6),ENSMUSG00000025746(Il6),ENSMUSG00000028036(Ptgfr),ENSMUSG00000028108(Ecm1),ENSMUSG00000028341(Nr4a3),ENSMUSG00000031778(Cx…	ENSMUSG00000001517(Foxm1),ENSMUSG00000006494(Pdk1),ENSMUSG00000020467(Efemp1),ENSMUSG00000027454(Gins1),ENSMUSG00000036006(Ripor2),ENSMUSG00000037010(Apln),ENSMUSG00000044337(Ackr3),ENSMUSG00000048078(Tenm4),ENSMUSG00000054863(Tafa5),ENSMUSG00000070618(Pramel20),ENSMUSG00000071516(H2ac13),ENSMUSG00000094777(H2ac24)
GO:0008150	Biological Process	GO:0009987	cellular process	146	67	ENSMUSG00000001156(Mxd1),ENSMUSG00000001552(Jup),ENSMUSG00000002289(Angptl4),ENSMUSG00000002763(Pex6),ENSMUSG00000004187(Kifc2),ENSMUSG00000005107(Slc2a9),ENSMUSG00000005958(Ephb3),ENSMUSG00000006764(Tph2),ENSMUSG00000007989(Fzd3),ENSMUSG00000009185(Ccl8),ENSMUSG00000015533(Itga2),ENSMUSG00000016496(Cd274),ENSMUSG00000018899(Irf1),ENSMUSG00000019577(Pdk4),ENSMUSG00000019846(Lama4),ENSMUSG00000020…	ENSMUSG00000000295(Hddc2),ENSMUSG00000001517(Foxm1),ENSMUSG00000006494(Pdk1),ENSMUSG00000007080(Pole),ENSMUSG00000011751(Sptbn4),ENSMUSG00000015217(Hmgb3),ENSMUSG00000020086(Macroh2a2),ENSMUSG00000020431(Adcy1),ENSMUSG00000020467(Efemp1),ENSMUSG00000021115(Vrk1),ENSMUSG00000022021(Diaph3),ENSMUSG00000022321(Cdh10),ENSMUSG00000023963(Cyp39a1),ENSMUSG00000024803(Ankrd1),ENSMUSG00000025154(Arhgap19)…
GO:0008150	Biological Process	GO:0022414	reproductive process	11	5	ENSMUSG00000015533(Itga2),ENSMUSG00000020053(Igf1),ENSMUSG00000021253(Tgfb3),ENSMUSG00000022508(Bcl6),ENSMUSG00000024164(C3),ENSMUSG00000034394(Lif),ENSMUSG00000037617(Spag1),ENSMUSG00000039942(Ptger4),ENSMUSG00000052516(Robo2),ENSMUSG00000063415(Cyp26b1),ENSMUSG00000090877(Hspa1b)	ENSMUSG00000011751(Sptbn4),ENSMUSG00000026779(Mastl),ENSMUSG00000027679(Dnajc19),ENSMUSG00000030254(Rad18),ENSMUSG00000079681(Zglp1)
GO:0008150	Biological Process	GO:0022610	biological adhesion	25	5	ENSMUSG00000001552(Jup),ENSMUSG00000005958(Ephb3),ENSMUSG00000015533(Itga2),ENSMUSG00000016496(Cd274),ENSMUSG00000018899(Irf1),ENSMUSG00000019846(Lama4),ENSMUSG00000020053(Igf1),ENSMUSG00000021186(Fbln5),ENSMUSG00000022508(Bcl6),ENSMUSG00000025746(Il6),ENSMUSG00000026494(Kif26b),ENSMUSG00000027750(Postn),ENSMUSG00000028341(Nr4a3),ENSMUSG00000028369(Svep1),ENSMUSG00000029657(Hsph1),ENSMUSG00000031…	ENSMUSG00000022321(Cdh10),ENSMUSG00000033634(Nat8f2),ENSMUSG00000036006(Ripor2),ENSMUSG00000044337(Ackr3),ENSMUSG00000048078(Tenm4)
GO:0008150	Biological Process	GO:0023052	signaling	60	17	ENSMUSG00000001552(Jup),ENSMUSG00000005958(Ephb3),ENSMUSG00000007989(Fzd3),ENSMUSG00000009185(Ccl8),ENSMUSG00000015533(Itga2),ENSMUSG00000016496(Cd274),ENSMUSG00000018899(Irf1),ENSMUSG00000019577(Pdk4),ENSMUSG00000020053(Igf1),ENSMUSG00000020601(Trib2),ENSMUSG00000020866(Cacna1g),ENSMUSG00000021182(Ccdc88c),ENSMUSG00000021253(Tgfb3),ENSMUSG00000021388(Aspn),ENSMUSG00000022037(Clu),ENSMUSG00000022…	ENSMUSG00000001517(Foxm1),ENSMUSG00000006494(Pdk1),ENSMUSG00000011751(Sptbn4),ENSMUSG00000020431(Adcy1),ENSMUSG00000020467(Efemp1),ENSMUSG00000024803(Ankrd1),ENSMUSG00000025154(Arhgap19),ENSMUSG00000025656(Arhgef9),ENSMUSG00000026779(Mastl),ENSMUSG00000036006(Ripor2),ENSMUSG00000037010(Apln),ENSMUSG00000039031(Arhgap18),ENSMUSG00000044254(Pcsk9),ENSMUSG00000044337(Ackr3),ENSMUSG00000048078(Tenm4)…
GO:0008150	Biological Process	GO:0032501	multicellular organismal process	82	27	ENSMUSG00000001552(Jup),ENSMUSG00000002289(Angptl4),ENSMUSG00000005958(Ephb3),ENSMUSG00000007989(Fzd3),ENSMUSG00000015533(Itga2),ENSMUSG00000016496(Cd274),ENSMUSG00000018899(Irf1),ENSMUSG00000019577(Pdk4),ENSMUSG00000019796(Lrp11),ENSMUSG00000019846(Lama4),ENSMUSG00000020053(Igf1),ENSMUSG00000020423(Btg2),ENSMUSG00000020601(Trib2),ENSMUSG00000020656(Grhl1),ENSMUSG00000020866(Cacna1g),ENSMUSG00000…	ENSMUSG00000007080(Pole),ENSMUSG00000011751(Sptbn4),ENSMUSG00000015217(Hmgb3),ENSMUSG00000020086(Macroh2a2),ENSMUSG00000020431(Adcy1),ENSMUSG00000020467(Efemp1),ENSMUSG00000022321(Cdh10),ENSMUSG00000023963(Cyp39a1),ENSMUSG00000024803(Ankrd1),ENSMUSG00000025656(Arhgef9),ENSMUSG00000026779(Mastl),ENSMUSG00000027454(Gins1),ENSMUSG00000027679(Dnajc19),ENSMUSG00000030254(Rad18),ENSMUSG00000031971(Ccsa…
GO:0008150	Biological Process	GO:0032502	developmental process	75	28	ENSMUSG00000001552(Jup),ENSMUSG00000002289(Angptl4),ENSMUSG00000005958(Ephb3),ENSMUSG00000007989(Fzd3),ENSMUSG00000009185(Ccl8),ENSMUSG00000015533(Itga2),ENSMUSG00000016496(Cd274),ENSMUSG00000018899(Irf1),ENSMUSG00000019846(Lama4),ENSMUSG00000020053(Igf1),ENSMUSG00000020423(Btg2),ENSMUSG00000020601(Trib2),ENSMUSG00000020656(Grhl1),ENSMUSG00000021182(Ccdc88c),ENSMUSG00000021186(Fbln5),ENSMUSG00000…	ENSMUSG00000001517(Foxm1),ENSMUSG00000007080(Pole),ENSMUSG00000011751(Sptbn4),ENSMUSG00000015217(Hmgb3),ENSMUSG00000020086(Macroh2a2),ENSMUSG00000020431(Adcy1),ENSMUSG00000020467(Efemp1),ENSMUSG00000022321(Cdh10),ENSMUSG00000024803(Ankrd1),ENSMUSG00000025656(Arhgef9),ENSMUSG00000027454(Gins1),ENSMUSG00000027679(Dnajc19),ENSMUSG00000031971(Ccsap),ENSMUSG00000033634(Nat8f2),ENSMUSG00000033715(Akr1c…
GO:0008150	Biological Process	GO:0040007	growth	17	3	ENSMUSG00000020053(Igf1),ENSMUSG00000021186(Fbln5),ENSMUSG00000022508(Bcl6),ENSMUSG00000024164(C3),ENSMUSG00000026494(Kif26b),ENSMUSG00000027750(Postn),ENSMUSG00000028108(Ecm1),ENSMUSG00000028524(Sgip1),ENSMUSG00000028641(P3h1),ENSMUSG00000032060(Cryab),ENSMUSG00000038508(Gdf15),ENSMUSG00000038530(Rgs4),ENSMUSG00000039942(Ptger4),ENSMUSG00000040713(Creg1),ENSMUSG00000045382(Cxcr4),ENSMUSG00000045…	ENSMUSG00000011751(Sptbn4),ENSMUSG00000027454(Gins1),ENSMUSG00000048078(Tenm4)
GO:0008150	Biological Process	GO:0040011	locomotion	22	6	ENSMUSG00000001552(Jup),ENSMUSG00000005958(Ephb3),ENSMUSG00000007989(Fzd3),ENSMUSG00000009185(Ccl8),ENSMUSG00000015533(Itga2),ENSMUSG00000016496(Cd274),ENSMUSG00000019846(Lama4),ENSMUSG00000020053(Igf1),ENSMUSG00000027750(Postn),ENSMUSG00000028108(Ecm1),ENSMUSG00000028341(Nr4a3),ENSMUSG00000028369(Svep1),ENSMUSG00000030966(Trim21),ENSMUSG00000031778(Cx3cl1),ENSMUSG00000036995(Asap3),ENSMUSG000000…	ENSMUSG00000020467(Efemp1),ENSMUSG00000031971(Ccsap),ENSMUSG00000036006(Ripor2),ENSMUSG00000039031(Arhgap18),ENSMUSG00000044337(Ackr3),ENSMUSG00000054863(Tafa5)
GO:0008150	Biological Process	GO:0048511	rhythmic process	7	1	ENSMUSG00000006764(Tph2),ENSMUSG00000020053(Igf1),ENSMUSG00000025746(Il6),ENSMUSG00000039942(Ptger4),ENSMUSG00000052516(Robo2),ENSMUSG00000052684(Jun),ENSMUSG00000076441(Ass1)	ENSMUSG00000020431(Adcy1)
GO:0008150	Biological Process	GO:0048518	positive regulation of biological process	66	20	ENSMUSG00000001552(Jup),ENSMUSG00000002289(Angptl4),ENSMUSG00000005958(Ephb3),ENSMUSG00000007989(Fzd3),ENSMUSG00000009185(Ccl8),ENSMUSG00000015533(Itga2),ENSMUSG00000016496(Cd274),ENSMUSG00000018899(Irf1),ENSMUSG00000020053(Igf1),ENSMUSG00000020423(Btg2),ENSMUSG00000020601(Trib2),ENSMUSG00000020656(Grhl1),ENSMUSG00000020866(Cacna1g),ENSMUSG00000021186(Fbln5),ENSMUSG00000021253(Tgfb3),ENSMUSG00000…	ENSMUSG00000001517(Foxm1),ENSMUSG00000011751(Sptbn4),ENSMUSG00000020086(Macroh2a2),ENSMUSG00000020431(Adcy1),ENSMUSG00000020467(Efemp1),ENSMUSG00000024803(Ankrd1),ENSMUSG00000026779(Mastl),ENSMUSG00000030254(Rad18),ENSMUSG00000031167(Rbm3),ENSMUSG00000036006(Ripor2),ENSMUSG00000037010(Apln),ENSMUSG00000042807(Hecw2),ENSMUSG00000044254(Pcsk9),ENSMUSG00000044337(Ackr3),ENSMUSG00000048078(Tenm4),ENS…
GO:0008150	Biological Process	GO:0048519	negative regulation of biological process	68	26	ENSMUSG00000001156(Mxd1),ENSMUSG00000001552(Jup),ENSMUSG00000002289(Angptl4),ENSMUSG00000007989(Fzd3),ENSMUSG00000016496(Cd274),ENSMUSG00000018899(Irf1),ENSMUSG00000019577(Pdk4),ENSMUSG00000019846(Lama4),ENSMUSG00000020053(Igf1),ENSMUSG00000020423(Btg2),ENSMUSG00000020601(Trib2),ENSMUSG00000021182(Ccdc88c),ENSMUSG00000021186(Fbln5),ENSMUSG00000021253(Tgfb3),ENSMUSG00000021388(Aspn),ENSMUSG0000002…	ENSMUSG00000001517(Foxm1),ENSMUSG00000011751(Sptbn4),ENSMUSG00000015217(Hmgb3),ENSMUSG00000020086(Macroh2a2),ENSMUSG00000020467(Efemp1),ENSMUSG00000024803(Ankrd1),ENSMUSG00000026779(Mastl),ENSMUSG00000030254(Rad18),ENSMUSG00000031167(Rbm3),ENSMUSG00000033634(Nat8f2),ENSMUSG00000036006(Ripor2),ENSMUSG00000037010(Apln),ENSMUSG00000042807(Hecw2),ENSMUSG00000044254(Pcsk9),ENSMUSG00000044337(Ackr3),EN…
GO:0008150	Biological Process	GO:0050789	regulation of biological process	113	42	ENSMUSG00000001156(Mxd1),ENSMUSG00000001552(Jup),ENSMUSG00000002289(Angptl4),ENSMUSG00000005958(Ephb3),ENSMUSG00000007989(Fzd3),ENSMUSG00000009185(Ccl8),ENSMUSG00000015533(Itga2),ENSMUSG00000016496(Cd274),ENSMUSG00000018899(Irf1),ENSMUSG00000019577(Pdk4),ENSMUSG00000019846(Lama4),ENSMUSG00000020053(Igf1),ENSMUSG00000020423(Btg2),ENSMUSG00000020601(Trib2),ENSMUSG00000020656(Grhl1),ENSMUSG000000208…	ENSMUSG00000001517(Foxm1),ENSMUSG00000006494(Pdk1),ENSMUSG00000011751(Sptbn4),ENSMUSG00000015217(Hmgb3),ENSMUSG00000020086(Macroh2a2),ENSMUSG00000020431(Adcy1),ENSMUSG00000020467(Efemp1),ENSMUSG00000024803(Ankrd1),ENSMUSG00000025154(Arhgap19),ENSMUSG00000025656(Arhgef9),ENSMUSG00000026779(Mastl),ENSMUSG00000027679(Dnajc19),ENSMUSG00000030254(Rad18),ENSMUSG00000031167(Rbm3),ENSMUSG00000031971(Ccsa…
GO:0008150	Biological Process	GO:0050896	response to stimulus	94	28	ENSMUSG00000001552(Jup),ENSMUSG00000002289(Angptl4),ENSMUSG00000005958(Ephb3),ENSMUSG00000006764(Tph2),ENSMUSG00000007989(Fzd3),ENSMUSG00000008932(Slc1a7),ENSMUSG00000009185(Ccl8),ENSMUSG00000015533(Itga2),ENSMUSG00000016496(Cd274),ENSMUSG00000018899(Irf1),ENSMUSG00000019577(Pdk4),ENSMUSG00000019796(Lrp11),ENSMUSG00000020053(Igf1),ENSMUSG00000020423(Btg2),ENSMUSG00000020601(Trib2),ENSMUSG00000020…	ENSMUSG00000001517(Foxm1),ENSMUSG00000006494(Pdk1),ENSMUSG00000007080(Pole),ENSMUSG00000015217(Hmgb3),ENSMUSG00000020431(Adcy1),ENSMUSG00000020467(Efemp1),ENSMUSG00000024803(Ankrd1),ENSMUSG00000025154(Arhgap19),ENSMUSG00000025656(Arhgef9),ENSMUSG00000026779(Mastl),ENSMUSG00000028089(Chd1l),ENSMUSG00000030254(Rad18),ENSMUSG00000031167(Rbm3),ENSMUSG00000031821(Gins2),ENSMUSG00000032348(Gsta4),ENSMU…
GO:0008150	Biological Process	GO:0051179	localization	59	16	ENSMUSG00000001552(Jup),ENSMUSG00000002763(Pex6),ENSMUSG00000005107(Slc2a9),ENSMUSG00000005958(Ephb3),ENSMUSG00000007989(Fzd3),ENSMUSG00000008932(Slc1a7),ENSMUSG00000009185(Ccl8),ENSMUSG00000015533(Itga2),ENSMUSG00000016496(Cd274),ENSMUSG00000019796(Lrp11),ENSMUSG00000019846(Lama4),ENSMUSG00000020053(Igf1),ENSMUSG00000020658(Efr3b),ENSMUSG00000020866(Cacna1g),ENSMUSG00000021182(Ccdc88c),ENSMUSG00…	ENSMUSG00000011751(Sptbn4),ENSMUSG00000020086(Macroh2a2),ENSMUSG00000020431(Adcy1),ENSMUSG00000020467(Efemp1),ENSMUSG00000024803(Ankrd1),ENSMUSG00000025656(Arhgef9),ENSMUSG00000027679(Dnajc19),ENSMUSG00000031971(Ccsap),ENSMUSG00000036006(Ripor2),ENSMUSG00000037010(Apln),ENSMUSG00000039031(Arhgap18),ENSMUSG00000042807(Hecw2),ENSMUSG00000044254(Pcsk9),ENSMUSG00000044337(Ackr3),ENSMUSG00000052372(Il…
GO:0008150	Biological Process	GO:0051704	multi-organism process	26	7	ENSMUSG00000015533(Itga2),ENSMUSG00000016496(Cd274),ENSMUSG00000018899(Irf1),ENSMUSG00000020053(Igf1),ENSMUSG00000021253(Tgfb3),ENSMUSG00000022037(Clu),ENSMUSG00000022508(Bcl6),ENSMUSG00000024164(C3),ENSMUSG00000025746(Il6),ENSMUSG00000028036(Ptgfr),ENSMUSG00000029798(Herc6),ENSMUSG00000030966(Trim21),ENSMUSG00000031778(Cx3cl1),ENSMUSG00000034394(Lif),ENSMUSG00000035279(Ssc5d),ENSMUSG00000035868(…	ENSMUSG00000011751(Sptbn4),ENSMUSG00000024803(Ankrd1),ENSMUSG00000026779(Mastl),ENSMUSG00000030254(Rad18),ENSMUSG00000069268(H2bc7),ENSMUSG00000069307(H2bc23),ENSMUSG00000079681(Zglp1)
GO:0008150	Biological Process	GO:0065007	biological regulation	125	45	ENSMUSG00000001156(Mxd1),ENSMUSG00000001552(Jup),ENSMUSG00000002289(Angptl4),ENSMUSG00000002763(Pex6),ENSMUSG00000005958(Ephb3),ENSMUSG00000006764(Tph2),ENSMUSG00000007989(Fzd3),ENSMUSG00000008932(Slc1a7),ENSMUSG00000009185(Ccl8),ENSMUSG00000015533(Itga2),ENSMUSG00000016496(Cd274),ENSMUSG00000018899(Irf1),ENSMUSG00000019577(Pdk4),ENSMUSG00000019846(Lama4),ENSMUSG00000020053(Igf1),ENSMUSG000000202…	ENSMUSG00000001517(Foxm1),ENSMUSG00000006494(Pdk1),ENSMUSG00000011751(Sptbn4),ENSMUSG00000015217(Hmgb3),ENSMUSG00000020086(Macroh2a2),ENSMUSG00000020431(Adcy1),ENSMUSG00000020467(Efemp1),ENSMUSG00000023963(Cyp39a1),ENSMUSG00000024803(Ankrd1),ENSMUSG00000025154(Arhgap19),ENSMUSG00000025656(Arhgef9),ENSMUSG00000026779(Mastl),ENSMUSG00000027679(Dnajc19),ENSMUSG00000030254(Rad18),ENSMUSG00000031167(R…
GO:0008150	Biological Process	GO:0071840	cellular component organization or biogenesis	67	32	ENSMUSG00000001552(Jup),ENSMUSG00000002763(Pex6),ENSMUSG00000005958(Ephb3),ENSMUSG00000007989(Fzd3),ENSMUSG00000009185(Ccl8),ENSMUSG00000015533(Itga2),ENSMUSG00000020053(Igf1),ENSMUSG00000020423(Btg2),ENSMUSG00000020656(Grhl1),ENSMUSG00000021182(Ccdc88c),ENSMUSG00000021186(Fbln5),ENSMUSG00000021253(Tgfb3),ENSMUSG00000022032(Scara5),ENSMUSG00000022037(Clu),ENSMUSG00000022044(Stmn4),ENSMUSG00000022…	ENSMUSG00000011751(Sptbn4),ENSMUSG00000015217(Hmgb3),ENSMUSG00000020086(Macroh2a2),ENSMUSG00000020431(Adcy1),ENSMUSG00000020467(Efemp1),ENSMUSG00000021115(Vrk1),ENSMUSG00000022021(Diaph3),ENSMUSG00000022321(Cdh10),ENSMUSG00000024803(Ankrd1),ENSMUSG00000025656(Arhgef9),ENSMUSG00000026779(Mastl),ENSMUSG00000027679(Dnajc19),ENSMUSG00000028089(Chd1l),ENSMUSG00000029432(Nipsnap2),ENSMUSG00000031971(Cc…
GO:0008150	Biological Process	GO:0098754	detoxification	2	0	ENSMUSG00000021186(Fbln5),ENSMUSG00000047250(Ptgs1)	--
