# Supplementary material for: High-Throughput Sequencing Reveals CXCR4 and IGF1 Behave Different Roles in Weightlessness Osteoporosis
Source: Stem Cells Int. 2022 Apr 18;2022:5719077. doi: 10.1155/2022/5719077 (PMC9038434; doi:10.1155/2022/5719077)
Supplement: Supplementary Materials — The specific coupregulated and codownregulated genes are shown in supplementary Table 1. The detailed enrichment results of GO, KEGG, and Reactome with all specific thresholds P < 0.05 are shown in supplementary Tables 2, 3, and 4, respectively. [file 5719077.f1.zip › Supplementary Table 3.xlsx]

## Sheet: Sheet1
Pathway	Pathway_ID	KEGG_A_class	KEGG_B_class	Ground-vs-SMG(110)	Ground-vs-SMG_Pvalue	Ground-vs-SMG_Qvalue
Alcoholism	ko05034	Human Diseases	Substance dependence	10	0.000154277	0.0308934
Systemic lupus erythematosus	ko05322	Human Diseases	Immune diseases	12	0.000270995	0.0308934
TNF signaling pathway	ko04668	Environmental Information Processing	Signal transduction	6	0.00313053	0.23792
Herpes simplex infection	ko05168	Human Diseases	Infectious diseases	14	0.00569121	0.270498
Viral protein interaction with cytokine and cytokine receptor	ko04061	Environmental Information Processing	Signaling molecules and interaction	5	0.00608181	0.270498
Longevity regulating pathway - multiple species	ko04213	Organismal Systems	Aging	4	0.00715692	0.270498
Base excision repair	ko03410	Genetic Information Processing	Replication and repair	3	0.00830475	0.270498
Cytokine-cytokine receptor interaction	ko04060	Environmental Information Processing	Signaling molecules and interaction	9	0.0110669	0.312659
Pertussis	ko05133	Human Diseases	Infectious diseases	4	0.0135451	0.312659
Hedgehog signaling pathway - fly	ko04341	Environmental Information Processing	Signal transduction	3	0.0137131	0.312659
Viral carcinogenesis	ko05203	Human Diseases	Cancers	7	0.0183432	0.368257
Axon guidance	ko04360	Organismal Systems	Development	6	0.0220021	0.368257
FoxO signaling pathway	ko04068	Environmental Information Processing	Signal transduction	5	0.0222888	0.368257
Hypertrophic cardiomyopathy (HCM)	ko05410	Human Diseases	Cardiovascular diseases	4	0.022739	0.368257
Cholesterol metabolism	ko04979	Organismal Systems	Digestive system	3	0.0242274	0.368257
Estrogen signaling pathway	ko04915	Organismal Systems	Endocrine system	5	0.0263264	0.375151
Pathways in cancer	ko05200	Human Diseases	Cancers	12	0.0307887	0.394536
Chagas disease (American trypanosomiasis)	ko05142	Human Diseases	Infectious diseases	5	0.0340431	0.394536
Aldosterone synthesis and secretion	ko04925	Organismal Systems	Endocrine system	4	0.0350036	0.394536
Human cytomegalovirus infection	ko05163	Human Diseases	Infectious diseases	7	0.0352207	0.394536
Hedgehog signaling pathway	ko04340	Environmental Information Processing	Signal transduction	3	0.0365369	0.394536
Legionellosis	ko05134	Human Diseases	Infectious diseases	3	0.0380693	0.394536
C-type lectin receptor signaling pathway	ko04625	Organismal Systems	Immune system	4	0.0466107	0.417692
Folate biosynthesis	ko00790	Metabolism	Metabolism of cofactors and vitamins	2	0.0468697	0.417692
Hepatitis B	ko05161	Human Diseases	Infectious diseases	5	0.0490621	0.417692
Ovarian Steroidogenesis	ko04913	Organismal Systems	Endocrine system	3	0.0496964	0.417692
Antifolate resistance	ko01523	Human Diseases	Drug resistance	2	0.0498333	0.417692
