# Supplementary material for: High-Throughput Sequencing Reveals CXCR4 and IGF1 Behave Different Roles in Weightlessness Osteoporosis
Source: Stem Cells Int. 2022 Apr 18;2022:5719077. doi: 10.1155/2022/5719077 (PMC9038434; doi:10.1155/2022/5719077)
Supplement: Supplementary Materials — The specific coupregulated and codownregulated genes are shown in supplementary Table 1. The detailed enrichment results of GO, KEGG, and Reactome with all specific thresholds P < 0.05 are shown in supplementary Tables 2, 3, and 4, respectively. [file 5719077.f1.zip › Supplementary Table 4.xlsx]

## Sheet: Sheet1
Reactome	Reactome_Name	URL	Ground-vs-SMG(133)	Ground-vs-SMG_Pvalue	Ground-vs-SMG_Qvalue
R-MMU-573393	Cbx3 (HP1gamma) Binds Histone H3 dimethylated at lysine-9	https://reactome.org/PathwayBrowser/#/R-MMU-573393	9	3.27e-07	2.94e-05
R-MMU-1214198	Prdm9 Trimethylates Histone H3 at Lysine-4	https://reactome.org/PathwayBrowser/#/R-MMU-1214198	9	3.71e-07	2.94e-05
R-MMU-5336231	Uhrf1 binds chromatin with hemimethylC	https://reactome.org/PathwayBrowser/#/R-MMU-5336231	9	3.71e-07	2.94e-05
R-MMU-5619435	Hoxb3 gene is transcribed	https://reactome.org/PathwayBrowser/#/R-MMU-5619435	10	4.08e-07	2.94e-05
R-MMU-5619440	Mafb:Jun and Egr2 activate Hoxb3 expression	https://reactome.org/PathwayBrowser/#/R-MMU-5619440	10	4.08e-07	2.94e-05
R-MMU-5334134	Dnmt3a:Dnmt3l binds chromatin	https://reactome.org/PathwayBrowser/#/R-MMU-5334134	9	4.2e-07	2.94e-05
R-MMU-5336316	Dnmt3a:Dnmt3l methylates cytosine in DNA	https://reactome.org/PathwayBrowser/#/R-MMU-5336316	9	4.2e-07	2.94e-05
R-MMU-5336365	Uhrf1:Chromatin binds Dnmt1	https://reactome.org/PathwayBrowser/#/R-MMU-5336365	9	4.2e-07	2.94e-05
R-MMU-5336369	Dnmt1 methylates cytosine in hemimethylated DNA	https://reactome.org/PathwayBrowser/#/R-MMU-5336369	9	4.2e-07	2.94e-05
R-MMU-5336380	Dnmt3b:Dnmt3l methylates cytosine in DNA	https://reactome.org/PathwayBrowser/#/R-MMU-5336380	9	4.2e-07	2.94e-05
R-MMU-5336403	Dnmt3b:Dnmt3l binds chromatin	https://reactome.org/PathwayBrowser/#/R-MMU-5336403	9	4.2e-07	2.94e-05
R-NUL-8865513	RUNX1 recruits KMT2A to the Spi1 gene	https://reactome.org/PathwayBrowser/#/R-NUL-8865513	9	4.2e-07	2.94e-05
R-NUL-8865525	KTM2A trimethylates nucleosomes at the Spi1 gene locus producing H3K4Me3 mark	https://reactome.org/PathwayBrowser/#/R-NUL-8865525	9	4.2e-07	2.94e-05
R-NUL-8865529	Spi1 gene transcription is stimulated by RUNX1:Cbfb:KMT2A	https://reactome.org/PathwayBrowser/#/R-NUL-8865529	9	4.2e-07	2.94e-05
R-MMU-9604828	Sirt6 binds to acetylated histones at Notch1 and Notch4 gene promoters	https://reactome.org/PathwayBrowser/#/R-MMU-9604828	9	4.75e-07	2.94e-05
R-MMU-9604833	Notch1 and Notch4 gene transcription is inhibited by Sirt6	https://reactome.org/PathwayBrowser/#/R-MMU-9604833	9	4.75e-07	2.94e-05
R-MMU-9604841	Sirt6 deacetylates histones at Notch1 and Notch4 gene promoters	https://reactome.org/PathwayBrowser/#/R-MMU-9604841	9	4.75e-07	2.94e-05
R-MMU-6810138	Hoxa2 chromatin is activated	https://reactome.org/PathwayBrowser/#/R-MMU-6810138	9	7.6e-07	4.44e-05
R-MMU-573376	NoRC:intergenic spacer:Hdac:Dnmt complex deacetylates histone H4 and dimethylates lysine-9 of histone H3 in main promoter of the rRNA gene	https://reactome.org/PathwayBrowser/#/R-MMU-573376	9	8.5e-07	4.71e-05
R-NUL-573373	Ttf-I:rRNA Promoter:Ercc6:Ehmt2 complex dimethylates histone H3 at lysine-9	https://reactome.org/PathwayBrowser/#/R-NUL-573373	9	1.18e-06	6.22e-05
R-MMU-5619412	Hoxd1 gene is transcribed	https://reactome.org/PathwayBrowser/#/R-MMU-5619412	9	1.31e-06	6.59e-05
R-MMU-5619428	Egr2 activates Hoxa2 chromatin	https://reactome.org/PathwayBrowser/#/R-MMU-5619428	9	1.62e-06	6.82e-05
R-MMU-6810150	Hoxb3 chromatin is activated	https://reactome.org/PathwayBrowser/#/R-MMU-6810150	9	1.62e-06	6.82e-05
R-MMU-6810169	Hoxa3 chromatin is activated	https://reactome.org/PathwayBrowser/#/R-MMU-6810169	9	1.62e-06	6.82e-05
R-MMU-6810170	Hoxb2 chromatin is activated	https://reactome.org/PathwayBrowser/#/R-MMU-6810170	9	1.62e-06	6.82e-05
R-MMU-5619438	Hoxd1 chromatin is activated	https://reactome.org/PathwayBrowser/#/R-MMU-5619438	9	2.19e-06	8.86e-05
R-MMU-5619419	Hoxd3 gene is transcribed	https://reactome.org/PathwayBrowser/#/R-MMU-5619419	9	2.92e-06	0.000106133
R-MMU-5619425	Hoxc4 gene is transcribed	https://reactome.org/PathwayBrowser/#/R-MMU-5619425	9	2.92e-06	0.000106133
R-MMU-912355	Telomere clustering at the nuclear membrane	https://reactome.org/PathwayBrowser/#/R-MMU-912355	9	2.92e-06	0.000106133
R-MMU-5619430	Egr2 (Krox20) activates Hoxb2 expression	https://reactome.org/PathwayBrowser/#/R-MMU-5619430	9	3.21e-06	0.000112704
R-MMU-5621012	Hoxb1 activates Hoxa2 expression	https://reactome.org/PathwayBrowser/#/R-MMU-5621012	9	3.86e-06	0.000117108
R-MMU-5617972	Hoxb1 gene is transcribed	https://reactome.org/PathwayBrowser/#/R-MMU-5617972	9	4.23e-06	0.000117108
R-MMU-5617999	Hoxa1 gene is transcribed	https://reactome.org/PathwayBrowser/#/R-MMU-5617999	9	4.23e-06	0.000117108
R-MMU-5619413	Hoxa3 gene is transcribed	https://reactome.org/PathwayBrowser/#/R-MMU-5619413	9	4.23e-06	0.000117108
R-MMU-5619414	Hoxa4 gene is transcribed	https://reactome.org/PathwayBrowser/#/R-MMU-5619414	9	4.23e-06	0.000117108
R-MMU-5619417	Hoxb4 gene is transcribed	https://reactome.org/PathwayBrowser/#/R-MMU-5619417	9	4.23e-06	0.000117108
R-MMU-5619418	Hoxa2 gene is transcribed	https://reactome.org/PathwayBrowser/#/R-MMU-5619418	9	4.23e-06	0.000117108
R-MMU-5621004	Hoxb1 activates Hoxb2 expression	https://reactome.org/PathwayBrowser/#/R-MMU-5621004	9	4.23e-06	0.000117108
R-MMU-5619432	Hoxb2 gene is transcribed	https://reactome.org/PathwayBrowser/#/R-MMU-5619432	9	4.62e-06	0.000118673
R-MMU-5619436	Hoxc4 chromatin is activated	https://reactome.org/PathwayBrowser/#/R-MMU-5619436	9	4.62e-06	0.000118673
R-MMU-5619437	Hoxd3 chromatin is activated	https://reactome.org/PathwayBrowser/#/R-MMU-5619437	9	4.62e-06	0.000118673
R-MMU-5619421	Hoxd4 gene is transcribed	https://reactome.org/PathwayBrowser/#/R-MMU-5619421	9	5.05e-06	0.000126523
R-MMU-5693628	Hoxb1 maintains activation of Hoxb1 chromatin	https://reactome.org/PathwayBrowser/#/R-MMU-5693628	9	5.51e-06	0.000134821
R-MMU-5617960	Retinoic acid activates Hoxb1 chromatin	https://reactome.org/PathwayBrowser/#/R-MMU-5617960	9	6.53e-06	0.000146342
R-MMU-5619411	Retinoic acid activates Hoxb4 chromatin	https://reactome.org/PathwayBrowser/#/R-MMU-5619411	9	6.53e-06	0.000146342
R-MMU-5619424	Mafb and Hoxb1:Pbx1:Pknox1 (Hoxb1:Pbx1:Prep1) activate Hoxa3 expression	https://reactome.org/PathwayBrowser/#/R-MMU-5619424	9	6.53e-06	0.000146342
R-MMU-5619434	Retinoic acid activates Hoxa4 chromatin	https://reactome.org/PathwayBrowser/#/R-MMU-5619434	9	6.53e-06	0.000146342
R-MMU-5617990	Retinoic acid activates Hoxa1 chromatin	https://reactome.org/PathwayBrowser/#/R-MMU-5617990	9	7.1e-06	0.000155839
R-MMU-5619441	Retinoic acid activates Hoxd4 chromatin	https://reactome.org/PathwayBrowser/#/R-MMU-5619441	9	8.38e-06	0.000180024
R-MMU-2172678	PHF8 demethylates histone H4K20me1	https://reactome.org/PathwayBrowser/#/R-MMU-2172678	6	1.43e-05	0.000301674
R-MMU-2301205	SETD8 monomethylates histone H4	https://reactome.org/PathwayBrowser/#/R-MMU-2301205	6	1.66e-05	0.000342645
R-MMU-9009371	Binding of AP1 transcriptional activator complexes to CCND1 promoter	https://reactome.org/PathwayBrowser/#/R-MMU-9009371	7	1.86e-05	0.000377151
R-MMU-9006931	Signaling by Nuclear Receptors	https://reactome.org/PathwayBrowser/#/R-MMU-9006931	11	1.91e-05	0.000379127
R-MMU-2294600	CDK1 phosphorylates condensin II subunit NCAPD3	https://reactome.org/PathwayBrowser/#/R-MMU-2294600	6	2.88e-05	0.000560824
R-MMU-2294580	PLK1 hyperphosphorylates Condensin II complex	https://reactome.org/PathwayBrowser/#/R-MMU-2294580	6	3.27e-05	0.000615072
R-MMU-2294590	PLK1 binds phosphorylated condensin II complex	https://reactome.org/PathwayBrowser/#/R-MMU-2294590	6	3.27e-05	0.000615072
R-MMU-3785711	Telomere shortening during replicative exhaustion	https://reactome.org/PathwayBrowser/#/R-MMU-3785711	6	3.71e-05	0.000685093
R-MMU-5229203	PRMT6 methylates histone H2A arginine-30 (H2AR29)	https://reactome.org/PathwayBrowser/#/R-MMU-5229203	4	3.88e-05	0.000704028
R-MMU-5205820	PRMT6 methylates arginine-4 of histone H2A (H2AR3)	https://reactome.org/PathwayBrowser/#/R-MMU-5205820	4	5.12e-05	0.000887392
R-MMU-5205867	PRMT1 methylates arginine-12 of histone H2A (H2AR11)	https://reactome.org/PathwayBrowser/#/R-MMU-5205867	4	5.12e-05	0.000887392
R-MMU-2299718	Condensation of Prophase Chromosomes	https://reactome.org/PathwayBrowser/#/R-MMU-2299718	6	5.31e-05	0.000887392
R-MMU-3782637	HDAC8 deacetylates histones	https://reactome.org/PathwayBrowser/#/R-MMU-3782637	6	5.31e-05	0.000887392
R-MMU-3782655	HDAC10 deacetylates histone	https://reactome.org/PathwayBrowser/#/R-MMU-3782655	6	5.31e-05	0.000887392
R-MMU-2559586	DNA Damage/Telomere Stress Induced Senescence	https://reactome.org/PathwayBrowser/#/R-MMU-2559586	7	7.08e-05	0.00116447
R-MMU-3788748	EHMT1:EHMT2 methylates IL6 promoter	https://reactome.org/PathwayBrowser/#/R-MMU-3788748	6	8.26e-05	0.00133746
R-MMU-3222593	KDM6B demethylates H3K27me3 on p16-INK4A promoter	https://reactome.org/PathwayBrowser/#/R-MMU-3222593	6	9.17e-05	0.0013902
R-MMU-3777129	HDAC3 containing complexes deacetylate histone	https://reactome.org/PathwayBrowser/#/R-MMU-3777129	6	9.17e-05	0.0013902
R-MMU-427337	MBD2 binds methylcytosine in chromatin	https://reactome.org/PathwayBrowser/#/R-MMU-427337	6	9.17e-05	0.0013902
R-MMU-427413	NoRC negatively regulates rRNA expression	https://reactome.org/PathwayBrowser/#/R-MMU-427413	6	9.17e-05	0.0013902
R-MMU-3788745	EHMT1:EHMT2 methylates IL8 promoter	https://reactome.org/PathwayBrowser/#/R-MMU-3788745	6	0.000101522	0.0013902
R-MMU-5625774	PKN1:AR complex binds promoters of KLK2 and KLK3 genes	https://reactome.org/PathwayBrowser/#/R-MMU-5625774	6	0.000101522	0.0013902
R-MMU-5625784	PKN1 phosphorylates histone 3 of nucleosomes associate with KLK2 and KLK3 promoters	https://reactome.org/PathwayBrowser/#/R-MMU-5625784	6	0.000101522	0.0013902
R-MMU-73718	UBF-1 Binds rDNA Promoter	https://reactome.org/PathwayBrowser/#/R-MMU-73718	6	0.000101522	0.0013902
R-MMU-9011949	KDM4B demethylates H3K9me3 on estrogen-responsive target enhancers	https://reactome.org/PathwayBrowser/#/R-MMU-9011949	6	0.000101522	0.0013902
R-MMU-9011952	ESR1:ESTG and KDM4B bind H3K9me3 target gene enhancers	https://reactome.org/PathwayBrowser/#/R-MMU-9011952	6	0.000101522	0.0013902
R-MMU-427359	SIRT1 negatively regulates rRNA expression	https://reactome.org/PathwayBrowser/#/R-MMU-427359	6	0.000112219	0.0013902
R-MMU-427514	eNoSC deacetylates histone H3	https://reactome.org/PathwayBrowser/#/R-MMU-427514	6	0.000112219	0.0013902
R-MMU-427527	eNoSC dimethylates histone H3 at lysine-9	https://reactome.org/PathwayBrowser/#/R-MMU-427527	6	0.000112219	0.0013902
R-MMU-427528	Formation of energy-dependent Nucleolar Silencing Complex (eNoSC)	https://reactome.org/PathwayBrowser/#/R-MMU-427528	6	0.000112219	0.0013902
R-MMU-5625796	Demethylase KDM4C binds KLK2 and KLK3 promoters	https://reactome.org/PathwayBrowser/#/R-MMU-5625796	6	0.000112219	0.0013902
R-MMU-5625797	KDM4C demethylates Me3K-10-H3 associated with KLK2 and KLK3 promoters	https://reactome.org/PathwayBrowser/#/R-MMU-5625797	6	0.000112219	0.0013902
R-MMU-5625848	KDM1A demethylates dimethylated H3K9 (Me2K-10-H3) at KLK2 and KLK3 promoters	https://reactome.org/PathwayBrowser/#/R-MMU-5625848	6	0.000112219	0.0013902
R-MMU-5625849	Demethylase KDM1A binds KLK2 and KLK3 promoters	https://reactome.org/PathwayBrowser/#/R-MMU-5625849	6	0.000112219	0.0013902
R-MMU-5625870	KDM1A demethylates monomethylated H3K9 (MeK-10-H3) at KLK2 and KLK3 promoters	https://reactome.org/PathwayBrowser/#/R-MMU-5625870	6	0.000112219	0.0013902
R-MMU-73728	RNA Polymerase I Promoter Opening	https://reactome.org/PathwayBrowser/#/R-MMU-73728	6	0.000112219	0.0013902
R-MMU-3240295	PRC2-EZH2 trimethylates nucleosomes associated with CDKN2A promoter	https://reactome.org/PathwayBrowser/#/R-MMU-3240295	6	0.000123794	0.00146466
R-MMU-5250941	Negative epigenetic regulation of rRNA expression	https://reactome.org/PathwayBrowser/#/R-MMU-5250941	6	0.000123794	0.00146466
R-MMU-9009065	FOXA1 and GATA3 bind to CCND1 promoter	https://reactome.org/PathwayBrowser/#/R-MMU-9009065	6	0.000123794	0.00146466
R-MMU-9012000	NR5A2, ZNF217 and NCOA3 bind GREB1 promoter	https://reactome.org/PathwayBrowser/#/R-MMU-9012000	6	0.000123794	0.00146466
R-MMU-5690157	USP16,USP21 deubiquitinate Histone H2A	https://reactome.org/PathwayBrowser/#/R-MMU-5690157	4	0.000130605	0.00152807
R-MMU-5625886	Activated PKN1 stimulates transcription of AR (androgen receptor) regulated genes KLK2 and KLK3	https://reactome.org/PathwayBrowser/#/R-MMU-5625886	6	0.000136295	0.00157713
R-MMU-8936584	PRMT6 arginine methylates H3K4me2-Nucleosome at the ITGA2B gene promoter	https://reactome.org/PathwayBrowser/#/R-MMU-8936584	6	0.000149777	0.00166016
R-MMU-8936608	PRMT6 arginine methylates H3K4me2-Nucleosome at the GP1BA gene promoter	https://reactome.org/PathwayBrowser/#/R-MMU-8936608	6	0.000149777	0.00166016
R-MMU-8937022	PRMT6 arginine methylates H3K4me2-Nucleosome at the THBS1 gene promoter	https://reactome.org/PathwayBrowser/#/R-MMU-8937022	6	0.000149777	0.00166016
R-MMU-8937113	PRMT6 arginine methylates H3K4me2-Nucleosome at the MIR27A gene promoter	https://reactome.org/PathwayBrowser/#/R-MMU-8937113	6	0.000149777	0.00166016
R-MMU-5691381	MYSM1 deubiquitinates Histone H2A	https://reactome.org/PathwayBrowser/#/R-MMU-5691381	4	0.000159652	0.00175119
R-MMU-212222	PRC2 recruits DNA methyltransferases	https://reactome.org/PathwayBrowser/#/R-MMU-212222	6	0.000179901	0.00193302
R-MMU-212269	DNMT1,3A,3B:PRC2 methylates cytosine and histone H3	https://reactome.org/PathwayBrowser/#/R-MMU-212269	6	0.000179901	0.00193302
R-MMU-212252	Polycomb Repressive Complex 2 (PRC2) Is recruited to chromatin	https://reactome.org/PathwayBrowser/#/R-MMU-212252	6	0.000196657	0.0020708
R-MMU-212263	PRC2 trimethylates histone H3 at lysine-27	https://reactome.org/PathwayBrowser/#/R-MMU-212263	6	0.000196657	0.0020708
R-MMU-3229089	PRC1.4 complex binds H3K27Me3 nucleosomes on CDKN2A promoter	https://reactome.org/PathwayBrowser/#/R-MMU-3229089	6	0.000233855	0.00243811
R-MMU-212300	PRC2 methylates histones and DNA	https://reactome.org/PathwayBrowser/#/R-MMU-212300	6	0.000276382	0.00285324
R-MMU-3229102	p-MAPKAPK3 phosphorylates BMI1	https://reactome.org/PathwayBrowser/#/R-MMU-3229102	6	0.000299807	0.00303555
R-MMU-5578742	AGO1,2:small RNA complexes interact with chromatin	https://reactome.org/PathwayBrowser/#/R-MMU-5578742	6	0.000299807	0.00303555
R-MMU-3214858	RMTs methylate histone arginines	https://reactome.org/PathwayBrowser/#/R-MMU-3214858	6	0.000324762	0.0032569
R-MMU-5691411	BRCA1-A complex deubiquitinates K63polyUb-histone H2A	https://reactome.org/PathwayBrowser/#/R-MMU-5691411	4	0.000378453	0.00373514
R-MMU-5578749	Transcriptional regulation by small RNAs	https://reactome.org/PathwayBrowser/#/R-MMU-5578749	6	0.000379544	0.00373514
R-MMU-8936481	Core MLL complex methylates H3K4Me2-Nucleosome at the ITGA2B gene promoter	https://reactome.org/PathwayBrowser/#/R-MMU-8936481	6	0.000409514	0.00388485
R-MMU-8936621	Core MLL complex methylates H3K4Me2-Nucleosome at the GP1BA gene promoter	https://reactome.org/PathwayBrowser/#/R-MMU-8936621	6	0.000409514	0.00388485
R-MMU-8937016	Core MLL complex methylates H3K4Me2-Nucleosome at the THBS1 gene promoter	https://reactome.org/PathwayBrowser/#/R-MMU-8937016	6	0.000409514	0.00388485
R-MMU-8937050	Core MLL complex methylates H3K4Me2-Nucleosome at the MIR27A gene promoter	https://reactome.org/PathwayBrowser/#/R-MMU-8937050	6	0.000409514	0.00388485
R-MMU-5690080	USP3,SAGA deubiquitinate Histone H2A,H2B	https://reactome.org/PathwayBrowser/#/R-MMU-5690080	4	0.000439648	0.00407624
R-MMU-5690790	Histone H2A is dubiquitinated by the PR-DUB complex	https://reactome.org/PathwayBrowser/#/R-MMU-5690790	4	0.000439648	0.00407624
R-MMU-3769447	HDAC1/2 containing-complexes deacetylate histones	https://reactome.org/PathwayBrowser/#/R-MMU-3769447	6	0.000441302	0.00407624
R-MMU-2559580	Oxidative Stress Induced Senescence	https://reactome.org/PathwayBrowser/#/R-MMU-2559580	7	0.000474384	0.0043437
R-MMU-374214	Receptors CXCR4 and 7 bind CXCL12 ligand	https://reactome.org/PathwayBrowser/#/R-MMU-374214	2	0.000539064	0.0048934
R-MMU-8936459	RUNX1 regulates genes involved in megakaryocyte differentiation and platelet function	https://reactome.org/PathwayBrowser/#/R-MMU-8936459	6	0.000548338	0.00493504
R-MMU-5625740	RHO GTPases activate PKNs	https://reactome.org/PathwayBrowser/#/R-MMU-5625740	6	0.000630216	0.00562387
R-MMU-68875	Mitotic Prophase	https://reactome.org/PathwayBrowser/#/R-MMU-68875	7	0.000704694	0.00623566
R-MMU-211000	Gene Silencing by RNA	https://reactome.org/PathwayBrowser/#/R-MMU-211000	6	0.000721276	0.0063292
R-MMU-3214815	HDACs deacetylate histones	https://reactome.org/PathwayBrowser/#/R-MMU-3214815	6	0.000770462	0.00670493
R-MMU-9018519	Estrogen-dependent gene expression	https://reactome.org/PathwayBrowser/#/R-MMU-9018519	7	0.000784588	0.00677189
R-MMU-5250938	B-WICH:histone acetyltransferase acetylates histone H3 at lysine-9	https://reactome.org/PathwayBrowser/#/R-MMU-5250938	6	0.000876585	0.00750443
R-MMU-73777	RNA Polymerase I Chain Elongation	https://reactome.org/PathwayBrowser/#/R-MMU-73777	6	0.000933701	0.0078655
R-MMU-74986	Elongation of pre-rRNA transcript	https://reactome.org/PathwayBrowser/#/R-MMU-74986	6	0.000933701	0.0078655
R-MMU-8939211	ESR-mediated signaling	https://reactome.org/PathwayBrowser/#/R-MMU-8939211	7	0.000965816	0.00807146
R-MMU-5250913	Positive epigenetic regulation of rRNA expression	https://reactome.org/PathwayBrowser/#/R-MMU-5250913	6	0.000993642	0.00817426
R-MMU-5250924	B-WICH complex positively regulates rRNA expression	https://reactome.org/PathwayBrowser/#/R-MMU-5250924	6	0.000993642	0.00817426
R-MMU-176956	Formation of GINS complex	https://reactome.org/PathwayBrowser/#/R-MMU-176956	2	0.00106857	0.0086554
R-MMU-176974	Unwinding of DNA	https://reactome.org/PathwayBrowser/#/R-MMU-176974	2	0.00106857	0.0086554
R-MMU-5689901	Metalloprotease DUBs	https://reactome.org/PathwayBrowser/#/R-MMU-5689901	4	0.00120656	0.00969854
R-MMU-2559582	Senescence-Associated Secretory Phenotype (SASP)	https://reactome.org/PathwayBrowser/#/R-MMU-2559582	6	0.00167591	0.0133692
R-MMU-1650814	Collagen biosynthesis and modifying enzymes	https://reactome.org/PathwayBrowser/#/R-MMU-1650814	5	0.0019316	0.015293
R-MMU-2559583	Cellular Senescence	https://reactome.org/PathwayBrowser/#/R-MMU-2559583	8	0.00203675	0.0160052
R-MMU-1474244	Extracellular matrix organization	https://reactome.org/PathwayBrowser/#/R-MMU-1474244	11	0.00220105	0.0171682
R-MMU-73854	RNA Polymerase I Promoter Clearance	https://reactome.org/PathwayBrowser/#/R-MMU-73854	6	0.00229751	0.0177888
R-MMU-73864	RNA Polymerase I Transcription	https://reactome.org/PathwayBrowser/#/R-MMU-73864	6	0.00253908	0.0195157
R-MMU-114608	Platelet degranulation	https://reactome.org/PathwayBrowser/#/R-MMU-114608	7	0.00262798	0.0200526
R-MMU-212165	Epigenetic regulation of gene expression	https://reactome.org/PathwayBrowser/#/R-MMU-212165	6	0.00266679	0.0202022
R-MMU-5635855	phosphorylated GLI proteins bind SPOP:CUL3:RBX1	https://reactome.org/PathwayBrowser/#/R-MMU-5635855	3	0.00268596	0.0202022
R-MMU-380108	Chemokine receptors bind chemokines	https://reactome.org/PathwayBrowser/#/R-MMU-380108	4	0.00309412	0.0231071
R-MMU-76005	Response to elevated platelet cytosolic Ca2+	https://reactome.org/PathwayBrowser/#/R-MMU-76005	7	0.00320715	0.0237826
R-MMU-1981104	Procollagen lysyl hydroxylases convert collagen lysines to 5-hydroxylysines	https://reactome.org/PathwayBrowser/#/R-MMU-1981104	4	0.0033538	0.0243555
R-MMU-4568768	Crebbp acetylates replicative histone H2B, H3, H4	https://reactome.org/PathwayBrowser/#/R-MMU-4568768	4	0.0033538	0.0243555
R-MMU-8948232	Lysyl hydroxylated collagen propeptides dissociate from Lysyl hydroxylases	https://reactome.org/PathwayBrowser/#/R-MMU-8948232	4	0.0033538	0.0243555
R-MMU-5635854	GLI2,3 are degraded by the proteasome	https://reactome.org/PathwayBrowser/#/R-MMU-5635854	3	0.0035068	0.0251202
R-MMU-5635856	SPOP:CUL3:RBX1 ubiquitinates GLI2,3	https://reactome.org/PathwayBrowser/#/R-MMU-5635856	3	0.0035068	0.0251202
R-MMU-2022073	Procollagen triple helix formation	https://reactome.org/PathwayBrowser/#/R-MMU-2022073	4	0.00362794	0.0258123
R-MMU-1980233	Collagen prolyl 3-hydroxylase converts 4-Hyp collagen to 3,4-Hyp collagen	https://reactome.org/PathwayBrowser/#/R-MMU-1980233	4	0.00391692	0.0273147
R-MMU-8948226	Prolyl 3-hydroxylases:Fe2+:3,4-Hyp collagen propeptides dissociates	https://reactome.org/PathwayBrowser/#/R-MMU-8948226	4	0.00391692	0.0273147
R-MMU-8948230	P3HB binds 4-Hyp-collagen propeptides	https://reactome.org/PathwayBrowser/#/R-MMU-8948230	4	0.00391692	0.0273147
R-MMU-5652005	RAD18:UBE2B or RBX1:CUL4:DDB1:DTL ubiquitin ligase complex binds PCNA:POLD,POLE:RPA:RFC associated with damaged dsDNA	https://reactome.org/PathwayBrowser/#/R-MMU-5652005	3	0.00446557	0.0309359
R-MMU-481007	Exocytosis of platelet alpha granule contents	https://reactome.org/PathwayBrowser/#/R-MMU-481007	5	0.00550275	0.0378718
R-MMU-174425	The primase component of DNA polymerase:primase synthesizes a 6-10 nucleotide RNA primer on the G strand of the telomere	https://reactome.org/PathwayBrowser/#/R-MMU-174425	2	0.00613302	0.040645
R-MMU-174430	Telomere C-strand synthesis initiation	https://reactome.org/PathwayBrowser/#/R-MMU-174430	2	0.00613302	0.040645
R-MMU-391908	Prostanoid ligand receptors	https://reactome.org/PathwayBrowser/#/R-MMU-391908	2	0.00613302	0.040645
R-MMU-68913	The primase component of DNA polymerase:primase synthesizes a 6-10 nucleotide RNA primer at the origin	https://reactome.org/PathwayBrowser/#/R-MMU-68913	2	0.00613302	0.040645
R-MMU-68952	DNA replication initiation	https://reactome.org/PathwayBrowser/#/R-MMU-68952	2	0.00613302	0.040645
R-MMU-5652009	RAD18:UBE2B or RBX1:CUL4:DDB1:DTL monoubiquitinates PCNA	https://reactome.org/PathwayBrowser/#/R-MMU-5652009	3	0.00617587	0.040645
R-MMU-70268	Pyruvate metabolism	https://reactome.org/PathwayBrowser/#/R-MMU-70268	3	0.00617587	0.040645
R-MMU-5362517	Signaling by Retinoic Acid	https://reactome.org/PathwayBrowser/#/R-MMU-5362517	4	0.00638546	0.0409993
R-MMU-983189	Kinesins	https://reactome.org/PathwayBrowser/#/R-MMU-983189	4	0.00638546	0.0409993
R-MMU-983259	Kinesins move along microtubules consuming ATP	https://reactome.org/PathwayBrowser/#/R-MMU-983259	4	0.00638546	0.0409993
R-MMU-983266	Kinesins bind microtubules	https://reactome.org/PathwayBrowser/#/R-MMU-983266	4	0.00638546	0.0409993
R-MMU-8874079	PTK2 binds activated MET	https://reactome.org/PathwayBrowser/#/R-MMU-8874079	3	0.00682124	0.0435319
R-MMU-2262752	Cellular responses to stress	https://reactome.org/PathwayBrowser/#/R-MMU-2262752	11	0.00698002	0.0442769
R-MMU-912423	Atr Phosphorylates Histone H2A.X at Unsynapsed Regions	https://reactome.org/PathwayBrowser/#/R-MMU-912423	4	0.00724435	0.0451379
R-MMU-912449	Recruitment of Atr Kinase to Unsynapsed Regions	https://reactome.org/PathwayBrowser/#/R-MMU-912449	4	0.00724435	0.0451379
R-MMU-912468	Recruitment of Brca1 to Unsynapsed Regions	https://reactome.org/PathwayBrowser/#/R-MMU-912468	4	0.00724435	0.0451379
R-MMU-8874081	MET activates PTK2 signaling	https://reactome.org/PathwayBrowser/#/R-MMU-8874081	3	0.00750523	0.0464883
R-MMU-1592387	Fibulin binds elastic fibres	https://reactome.org/PathwayBrowser/#/R-MMU-1592387	2	0.00759873	0.0465201
R-MMU-5082356	HSF1-mediated gene expression	https://reactome.org/PathwayBrowser/#/R-MMU-5082356	2	0.00759873	0.0465201
R-MMU-110314	Recognition of DNA damage by PCNA-containing replication complex	https://reactome.org/PathwayBrowser/#/R-MMU-110314	3	0.00822836	0.0500836
R-MMU-5689603	UCH proteinases	https://reactome.org/PathwayBrowser/#/R-MMU-5689603	5	0.00918461	0.0553914
R-MMU-8878599	Ssc5d binds ligands	https://reactome.org/PathwayBrowser/#/R-MMU-8878599	2	0.00920559	0.0553914
R-MMU-203946	PDK isoforms phosphorylate lipo-PDH	https://reactome.org/PathwayBrowser/#/R-MMU-203946	2	0.0109496	0.0651408
R-MMU-8866427	VLDLR internalisation and degradation	https://reactome.org/PathwayBrowser/#/R-MMU-8866427	2	0.0109496	0.0651408
R-MMU-1474290	Collagen formation	https://reactome.org/PathwayBrowser/#/R-MMU-1474290	5	0.0113163	0.0669444
R-MMU-375276	Peptide ligand-binding receptors	https://reactome.org/PathwayBrowser/#/R-MMU-375276	7	0.0119753	0.0674463
R-MMU-481009	Exocytosis of platelet dense granule content	https://reactome.org/PathwayBrowser/#/R-MMU-481009	2	0.0128268	0.0674463
R-MMU-5423117	PHF8 demethylates MeK21-histone H4	https://reactome.org/PathwayBrowser/#/R-MMU-5423117	2	0.0128268	0.0674463
R-MMU-5651657	SUV420H1, SUV420H2, (possibly SMYD3 (KMT3E)) methylate dimethyl-lysine-21 of histone H4 (H4K20)	https://reactome.org/PathwayBrowser/#/R-MMU-5651657	2	0.0128268	0.0674463
R-MMU-5661124	JMJD6 demethylates MeR4-HIST1H4	https://reactome.org/PathwayBrowser/#/R-MMU-5661124	2	0.0128268	0.0674463
R-MMU-5661125	JMJD6 demethylates Me2sR4-HIST1H4	https://reactome.org/PathwayBrowser/#/R-MMU-5661125	2	0.0128268	0.0674463
R-MMU-5661126	PRMT1,PRMT6 methylate methyl-lysine-4 of histone H4	https://reactome.org/PathwayBrowser/#/R-MMU-5661126	2	0.0128268	0.0674463
R-MMU-139909	Translocation of BMF to mitochondria	https://reactome.org/PathwayBrowser/#/R-MMU-139909	1	0.0135149	0.0674463
R-MMU-140180	COX reactions	https://reactome.org/PathwayBrowser/#/R-MMU-140180	1	0.0135149	0.0674463
R-MMU-140355	Arachidonic acid is oxidised to PGG2 by PTGS1	https://reactome.org/PathwayBrowser/#/R-MMU-140355	1	0.0135149	0.0674463
R-MMU-140359	PGG2 is reduced to PGH2 by PTGS1	https://reactome.org/PathwayBrowser/#/R-MMU-140359	1	0.0135149	0.0674463
R-MMU-1678716	IDUA hydrolyses Heparan sulfate chain(1)	https://reactome.org/PathwayBrowser/#/R-MMU-1678716	1	0.0135149	0.0674463
R-MMU-173739	Spontaneous hydrolysis of C3 thioester	https://reactome.org/PathwayBrowser/#/R-MMU-173739	1	0.0135149	0.0674463
R-MMU-191366	Squalene 2,3-epoxide cyclizes, forming lanosterol	https://reactome.org/PathwayBrowser/#/R-MMU-191366	1	0.0135149	0.0674463
R-MMU-192178	CYP39A1 7-hydroxylates 24OH-CHOL	https://reactome.org/PathwayBrowser/#/R-MMU-192178	1	0.0135149	0.0674463
R-MMU-200676	5,10-methyleneTHF polyglutamate + NADPH + H+ => 5-methylTHF polyglutamate + NADP+	https://reactome.org/PathwayBrowser/#/R-MMU-200676	1	0.0135149	0.0674463
R-MMU-2314678	Aspirin acetylates PTGS1	https://reactome.org/PathwayBrowser/#/R-MMU-2314678	1	0.0135149	0.0674463
R-MMU-352107	SLC43A2 (LAT4)-mediated uptake of large neutral amino acids	https://reactome.org/PathwayBrowser/#/R-MMU-352107	1	0.0135149	0.0674463
R-MMU-416929	FP receptor can bind PGF2-alpha	https://reactome.org/PathwayBrowser/#/R-MMU-416929	1	0.0135149	0.0674463
R-MMU-429036	SLC2A9 transports Fru, Glc, urate	https://reactome.org/PathwayBrowser/#/R-MMU-429036	1	0.0135149	0.0674463
R-MMU-429663	SLC5A3 (SMIT1) transports myo-inositol (Ins) with Na+ from extracellular region to cytosol	https://reactome.org/PathwayBrowser/#/R-MMU-429663	1	0.0135149	0.0674463
R-MMU-5695989	ACAD11 dehydrogenates BH-CoA	https://reactome.org/PathwayBrowser/#/R-MMU-5695989	1	0.0135149	0.0674463
R-MMU-6799097	ATM phosphorylates ZNF420	https://reactome.org/PathwayBrowser/#/R-MMU-6799097	1	0.0135149	0.0674463
R-MMU-8944215	Association of procollagen type XX	https://reactome.org/PathwayBrowser/#/R-MMU-8944215	1	0.0135149	0.0674463
R-MMU-8944220	Association of procollagen type XXIII	https://reactome.org/PathwayBrowser/#/R-MMU-8944220	1	0.0135149	0.0674463
R-MMU-8944242	Association of procollagen type XXVII	https://reactome.org/PathwayBrowser/#/R-MMU-8944242	1	0.0135149	0.0674463
R-MMU-981539	C3b binds to cell surface	https://reactome.org/PathwayBrowser/#/R-MMU-981539	1	0.0135149	0.0674463
R-NUL-2473498	Collagen type XXIII binds Integrin alpha2beta1	https://reactome.org/PathwayBrowser/#/R-NUL-2473498	1	0.0135149	0.0674463
R-NUL-445082	Transport of L1 from C-domain to P-domain	https://reactome.org/PathwayBrowser/#/R-NUL-445082	1	0.0135149	0.0674463
R-NUL-5368587	DVL binds Ccdc88c	https://reactome.org/PathwayBrowser/#/R-NUL-5368587	1	0.0135149	0.0674463
R-NUL-9624599	FOXO1 binds Fbxo32 gene promoter	https://reactome.org/PathwayBrowser/#/R-NUL-9624599	1	0.0135149	0.0674463
R-NUL-9624615	FOXO3 binds Fbxo32 gene promoter	https://reactome.org/PathwayBrowser/#/R-NUL-9624615	1	0.0135149	0.0674463
R-NUL-9624625	Fbxo32 gene expression is positively regulated by FOXO1,FOXO3,FOXO4	https://reactome.org/PathwayBrowser/#/R-NUL-9624625	1	0.0135149	0.0674463
R-MMU-69278	Cell Cycle, Mitotic	https://reactome.org/PathwayBrowser/#/R-MMU-69278	13	0.0143822	0.0709633
R-MMU-192105	Synthesis of bile acids and bile salts	https://reactome.org/PathwayBrowser/#/R-MMU-192105	3	0.0144218	0.0709633
R-MMU-2129379	Molecules associated with elastic fibres	https://reactome.org/PathwayBrowser/#/R-MMU-2129379	3	0.0144218	0.0709633
R-MMU-391903	Eicosanoid ligand-binding receptors	https://reactome.org/PathwayBrowser/#/R-MMU-391903	2	0.0148333	0.071979
R-MMU-5212679	DNMT3A binds Me2sR4-HIST1H4	https://reactome.org/PathwayBrowser/#/R-MMU-5212679	2	0.0148333	0.071979
R-MMU-5423038	SETD8 (KMT5A) methylates lysine-21 of histone H4 (H4K20)	https://reactome.org/PathwayBrowser/#/R-MMU-5423038	2	0.0148333	0.071979
R-MMU-1566948	Elastic fibre formation	https://reactome.org/PathwayBrowser/#/R-MMU-1566948	3	0.0165645	0.0796458
R-MMU-8875878	MET promotes cell motility	https://reactome.org/PathwayBrowser/#/R-MMU-8875878	3	0.0165645	0.0796458
R-MMU-3662318	Type B histone acetlytransferase complex acetylates histone H4	https://reactome.org/PathwayBrowser/#/R-MMU-3662318	2	0.0169653	0.0801098
R-MMU-4570485	SUMOylation of Histone H4 with SUMO3	https://reactome.org/PathwayBrowser/#/R-MMU-4570485	2	0.0169653	0.0801098
R-MMU-4570496	SUMOylation of Histone H4 with SUMO1	https://reactome.org/PathwayBrowser/#/R-MMU-4570496	2	0.0169653	0.0801098
R-MMU-5205798	PRMT1,PRMT6 methylate arginine-4 of histone H4	https://reactome.org/PathwayBrowser/#/R-MMU-5205798	2	0.0169653	0.0801098
R-MMU-2089971	Secretion of collagens	https://reactome.org/PathwayBrowser/#/R-MMU-2089971	3	0.0176992	0.0818156
R-MMU-5690213	DNA polymerases delta, epsilon or kappa bind the GG-NER site	https://reactome.org/PathwayBrowser/#/R-MMU-5690213	3	0.0176992	0.0818156
R-MMU-5690988	3'-incision of DNA by ERCC5 (XPG) in GG-NER	https://reactome.org/PathwayBrowser/#/R-MMU-5690988	3	0.0176992	0.0818156
R-MMU-5696400	Dual Incision in GG-NER	https://reactome.org/PathwayBrowser/#/R-MMU-5696400	3	0.0176992	0.0818156
R-MMU-69239	Synthesis of DNA	https://reactome.org/PathwayBrowser/#/R-MMU-69239	4	0.0177151	0.0818156
R-MMU-8878171	Transcriptional regulation by RUNX1	https://reactome.org/PathwayBrowser/#/R-MMU-8878171	6	0.0184995	0.0847536
R-MMU-418594	G alpha (i) signalling events	https://reactome.org/PathwayBrowser/#/R-MMU-418594	11	0.0185122	0.0847536
R-MMU-204174	Regulation of pyruvate dehydrogenase (PDH) complex	https://reactome.org/PathwayBrowser/#/R-MMU-204174	2	0.0192192	0.087232
R-MMU-5651654	SUV420H1 (KMT5B), SUV420H2 (KMT5C), (possibly SMYD3 (KMT3E)) methylate methyl-lysine-21 of histone H4 (H4K20)	https://reactome.org/PathwayBrowser/#/R-MMU-5651654	2	0.0192192	0.087232
R-MMU-6811426	Retrograde COPI vesicles bind kinesin and microtubules	https://reactome.org/PathwayBrowser/#/R-MMU-6811426	4	0.019352	0.0874577
R-MMU-8948216	Collagen chain trimerization	https://reactome.org/PathwayBrowser/#/R-MMU-8948216	3	0.0200956	0.0904304
R-MMU-1981128	Galactosylation of collagen propeptide hydroxylysines by PLOD3	https://reactome.org/PathwayBrowser/#/R-MMU-1981128	3	0.0213576	0.0933178
R-MMU-1981157	Glucosylation of collagen propeptide hydroxylysines	https://reactome.org/PathwayBrowser/#/R-MMU-1981157	3	0.0213576	0.0933178
R-MMU-2002460	P4HB binds Collagen chains	https://reactome.org/PathwayBrowser/#/R-MMU-2002460	3	0.0213576	0.0933178
R-MMU-8948219	PLOD3 binds Lysyl hydroxylated collagen propeptides	https://reactome.org/PathwayBrowser/#/R-MMU-8948219	3	0.0213576	0.0933178
R-MMU-8948222	PLOD3:Fe2+ dimer:Galactosyl-hydroxylysyl collagen propeptides dissociates	https://reactome.org/PathwayBrowser/#/R-MMU-8948222	3	0.0213576	0.0933178
R-MMU-8948224	PLOD3:Fe2+ dimer:Glucosyl-galactosyl-hydroxylysyl collagen propeptides dissociates	https://reactome.org/PathwayBrowser/#/R-MMU-8948224	3	0.0213576	0.0933178
R-MMU-8948234	P4HB:4-Hyp collagen propeptides dissociates	https://reactome.org/PathwayBrowser/#/R-MMU-8948234	3	0.0213576	0.0933178
R-MMU-8953897	Cellular responses to external stimuli	https://reactome.org/PathwayBrowser/#/R-MMU-8953897	11	0.0221604	0.0951901
R-MMU-1981120	Galactosylation of collagen propeptide hydroxylysines by procollagen galactosyltransferases 1, 2.	https://reactome.org/PathwayBrowser/#/R-MMU-1981120	3	0.0226622	0.0951901
R-MMU-8948228	COLGALT1,COLGALT2 bind Lysyl hydroxylated collagen propeptides	https://reactome.org/PathwayBrowser/#/R-MMU-8948228	3	0.0226622	0.0951901
R-MMU-8948231	COLGALT1,COLGALT2:Galactosyl-hydroxylysyl collagen propeptides dissociates	https://reactome.org/PathwayBrowser/#/R-MMU-8948231	3	0.0226622	0.0951901
R-MMU-2161282	Elastic fibres bind associated proteins	https://reactome.org/PathwayBrowser/#/R-MMU-2161282	2	0.024078	0.0951901
R-MMU-3321883	MSL acetylates histone H4	https://reactome.org/PathwayBrowser/#/R-MMU-3321883	2	0.024078	0.0951901
R-MMU-5252079	HSP110s exchange ATP for ADP on HSP70s:ADP	https://reactome.org/PathwayBrowser/#/R-MMU-5252079	2	0.024078	0.0951901
R-MMU-373076	Class A/1 (Rhodopsin-like receptors)	https://reactome.org/PathwayBrowser/#/R-MMU-373076	9	0.0245415	0.0951901
R-MMU-6811423	Retrograde vesicle is tethered at the ER by the NRZ complex and t-SNAREs	https://reactome.org/PathwayBrowser/#/R-MMU-6811423	4	0.0248118	0.0951901
R-MMU-1650808	Prolyl 4-hydroxylase converts collagen prolines to 4-hydroxyprolines	https://reactome.org/PathwayBrowser/#/R-MMU-1650808	3	0.0253989	0.0951901
R-MMU-1006143	CD46 binds C3b	https://reactome.org/PathwayBrowser/#/R-MMU-1006143	1	0.0268485	0.0951901
R-MMU-1067640	IL6 binds IL6R-2	https://reactome.org/PathwayBrowser/#/R-MMU-1067640	1	0.0268485	0.0951901
R-MMU-1067667	IL6 binds IL6R	https://reactome.org/PathwayBrowser/#/R-MMU-1067667	1	0.0268485	0.0951901
R-MMU-1250247	Txnip binds Nlrp3	https://reactome.org/PathwayBrowser/#/R-MMU-1250247	1	0.0268485	0.0951901
R-MMU-1250256	Txnip is released from oxidized thioredoxin	https://reactome.org/PathwayBrowser/#/R-MMU-1250256	1	0.0268485	0.0951901
R-MMU-1250264	TXNIP binds reduced thioredoxin	https://reactome.org/PathwayBrowser/#/R-MMU-1250264	1	0.0268485	0.0951901
R-MMU-140847	factor XIII cleaved tetramer + 2 Ca++ -> factor XIIIa + 2 factor XIII B chain	https://reactome.org/PathwayBrowser/#/R-MMU-140847	1	0.0268485	0.0951901
R-MMU-163316	Mitochondrial transcription termination	https://reactome.org/PathwayBrowser/#/R-MMU-163316	1	0.0268485	0.0951901
R-MMU-163320	Association of mTERF with the termination sequence	https://reactome.org/PathwayBrowser/#/R-MMU-163320	1	0.0268485	0.0951901
R-MMU-168440	Formation of Activated Protein 1 (AP-1) complex. ATF2/c-JUN heterodimer.	https://reactome.org/PathwayBrowser/#/R-MMU-168440	1	0.0268485	0.0951901
R-MMU-174916	Formation of N-glucuronides	https://reactome.org/PathwayBrowser/#/R-MMU-174916	1	0.0268485	0.0951901
R-MMU-193775	Synthesis of bile acids and bile salts via 24-hydroxycholesterol	https://reactome.org/PathwayBrowser/#/R-MMU-193775	1	0.0268485	0.0951901
R-MMU-209828	Tryptophan is hydroxylated	https://reactome.org/PathwayBrowser/#/R-MMU-209828	1	0.0268485	0.0951901
R-MMU-2168079	MASTL (GWL) phosphorylates ARPP19	https://reactome.org/PathwayBrowser/#/R-MMU-2168079	1	0.0268485	0.0951901
R-MMU-2187267	Scara5 binds ligands	https://reactome.org/PathwayBrowser/#/R-MMU-2187267	1	0.0268485	0.0951901
R-MMU-2484926	Collagen type XXIII ectodomain shedding	https://reactome.org/PathwayBrowser/#/R-MMU-2484926	1	0.0268485	0.0951901
R-MMU-2507848	Endocytosis of Scara5:Ferritin	https://reactome.org/PathwayBrowser/#/R-MMU-2507848	1	0.0268485	0.0951901
R-MMU-2586748	GUCA binds Ca2+ to form GUCA:Ca2+	https://reactome.org/PathwayBrowser/#/R-MMU-2586748	1	0.0268485	0.0951901
R-MMU-3221982	BANP binds TP53	https://reactome.org/PathwayBrowser/#/R-MMU-3221982	1	0.0268485	0.0951901
R-MMU-373342	CX3CR1 binds CX3CL1	https://reactome.org/PathwayBrowser/#/R-MMU-373342	1	0.0268485	0.0951901
R-MMU-373358	Receptor CXCR6 binds CXCL16 ligand	https://reactome.org/PathwayBrowser/#/R-MMU-373358	1	0.0268485	0.0951901
R-MMU-374337	Apelin receptor binds to apelin	https://reactome.org/PathwayBrowser/#/R-MMU-374337	1	0.0268485	0.0951901
R-MMU-388811	CD28 homodimer binds B7-1 homodimer	https://reactome.org/PathwayBrowser/#/R-MMU-388811	1	0.0268485	0.0951901
R-MMU-391940	EP2 and EP4 receptors can bind PGE2	https://reactome.org/PathwayBrowser/#/R-MMU-391940	1	0.0268485	0.0951901
R-MMU-4088130	PLK1 binds FOXM1	https://reactome.org/PathwayBrowser/#/R-MMU-4088130	1	0.0268485	0.0951901
R-MMU-4088134	PLK1 phosphorylates FOXM1	https://reactome.org/PathwayBrowser/#/R-MMU-4088134	1	0.0268485	0.0951901
R-MMU-444647	C3a receptor binds anaphylatoxin C3a	https://reactome.org/PathwayBrowser/#/R-MMU-444647	1	0.0268485	0.0951901
R-MMU-450292	Formation of Activated Protein 1 (AP-1) complex. cFOS/c-JUN heterodimer.	https://reactome.org/PathwayBrowser/#/R-MMU-450292	1	0.0268485	0.0951901
R-MMU-5362721	RDH5,RDH11 oxidise 11cROL to 11cRAL	https://reactome.org/PathwayBrowser/#/R-MMU-5362721	1	0.0268485	0.0951901
R-MMU-5433074	ACY:Zn2+ dimers hydrolyse mercapturic acids	https://reactome.org/PathwayBrowser/#/R-MMU-5433074	1	0.0268485	0.0951901
R-MMU-5676940	MSRA reduces L-methyl-(S)-S-oxide to L-Methionine	https://reactome.org/PathwayBrowser/#/R-MMU-5676940	1	0.0268485	0.0951901
R-MMU-6784734	PCSK9 binds LDLR	https://reactome.org/PathwayBrowser/#/R-MMU-6784734	1	0.0268485	0.0951901
R-MMU-70577	ASS1 tetramer:NMRAL1 dimer:NADPH transforms L-Asp and L-Cit to ARSUA	https://reactome.org/PathwayBrowser/#/R-MMU-70577	1	0.0268485	0.0951901
R-MMU-8852874	CR2 binds C3d, C3dg, iC3b	https://reactome.org/PathwayBrowser/#/R-MMU-8852874	1	0.0268485	0.0951901
R-MMU-8855111	VLDLR binds PCSK9	https://reactome.org/PathwayBrowser/#/R-MMU-8855111	1	0.0268485	0.0951901
R-MMU-8870332	PTPN13:PLEKHA1,2 bind PI(3,4)P2	https://reactome.org/PathwayBrowser/#/R-MMU-8870332	1	0.0268485	0.0951901
R-MMU-8944230	Association of procollagen type XVIII	https://reactome.org/PathwayBrowser/#/R-MMU-8944230	1	0.0268485	0.0951901
R-MMU-9008052	IL1F10(?-152) binds IL1RAPL1	https://reactome.org/PathwayBrowser/#/R-MMU-9008052	1	0.0268485	0.0951901
R-MMU-9008054	IL1F10 binds IL1RAPL1	https://reactome.org/PathwayBrowser/#/R-MMU-9008054	1	0.0268485	0.0951901
R-MMU-9010499	Hoxa2 binds Robo2 gene	https://reactome.org/PathwayBrowser/#/R-MMU-9010499	1	0.0268485	0.0951901
R-MMU-9011075	Lhx2 binds to Robo2 gene locus	https://reactome.org/PathwayBrowser/#/R-MMU-9011075	1	0.0268485	0.0951901
R-MMU-9014812	ROBOs bind keratan sulfate	https://reactome.org/PathwayBrowser/#/R-MMU-9014812	1	0.0268485	0.0951901
R-MMU-976768	Factor H binds to C3b	https://reactome.org/PathwayBrowser/#/R-MMU-976768	1	0.0268485	0.0951901
R-MMU-981728	Factor H binds to membrane-associated C3b	https://reactome.org/PathwayBrowser/#/R-MMU-981728	1	0.0268485	0.0951901
R-MMU-984671	Chromokinesins form dimers	https://reactome.org/PathwayBrowser/#/R-MMU-984671	1	0.0268485	0.0951901
R-NUL-2426460	Mouse emilin-1 binds human elastin and mouse fibulin-5	https://reactome.org/PathwayBrowser/#/R-NUL-2426460	1	0.0268485	0.0951901
R-MMU-73893	DNA Damage Bypass	https://reactome.org/PathwayBrowser/#/R-MMU-73893	3	0.0283056	0.100019
R-MMU-110368	POLD,POLE-mediated DNA strand displacement synthesis	https://reactome.org/PathwayBrowser/#/R-MMU-110368	2	0.0293816	0.102446
R-MMU-110371	LIG1 binds APEX1 and PCNA at SSB	https://reactome.org/PathwayBrowser/#/R-MMU-110371	2	0.0293816	0.102446
R-MMU-388844	Receptor-type tyrosine-protein phosphatases	https://reactome.org/PathwayBrowser/#/R-MMU-388844	2	0.0293816	0.102446
R-MMU-5651805	LIG1 bound to APEX1 and PCNA ligates SSB	https://reactome.org/PathwayBrowser/#/R-MMU-5651805	2	0.0293816	0.102446
R-MMU-1640170	Cell Cycle	https://reactome.org/PathwayBrowser/#/R-MMU-1640170	13	0.0297954	0.103546
R-MMU-194068	Bile acid and bile salt metabolism	https://reactome.org/PathwayBrowser/#/R-MMU-194068	3	0.0313816	0.1087
R-MMU-110364	PCNA:POLD,POLE:RPA:RFC and FEN1 bind APEX1	https://reactome.org/PathwayBrowser/#/R-MMU-110364	2	0.0321917	0.110777
R-MMU-2162123	Synthesis of Prostaglandins (PG) and Thromboxanes (TX)	https://reactome.org/PathwayBrowser/#/R-MMU-2162123	2	0.0321917	0.110777
R-MMU-71406	Pyruvate metabolism and Citric Acid (TCA) cycle	https://reactome.org/PathwayBrowser/#/R-MMU-71406	3	0.0329828	0.11313
R-MMU-5632684	Hedgehog 'on' state	https://reactome.org/PathwayBrowser/#/R-MMU-5632684	3	0.034626	0.116042
R-MMU-3321805	NSL acetylates histone H4	https://reactome.org/PathwayBrowser/#/R-MMU-3321805	2	0.0351029	0.116042
R-MMU-419002	Interaction of cadherin with Beta/gamma catenin, alpha catenin and p120 catenin	https://reactome.org/PathwayBrowser/#/R-MMU-419002	2	0.0351029	0.116042
R-MMU-5651801	PCNA-Dependent Long Patch Base Excision Repair	https://reactome.org/PathwayBrowser/#/R-MMU-5651801	2	0.0351029	0.116042
R-MMU-5653838	POLD,POLE binds deISGylated PCNA after TLS	https://reactome.org/PathwayBrowser/#/R-MMU-5653838	2	0.0351029	0.116042
R-MMU-5691001	Repair DNA synthesis of ~27-30 bases long patch by POLD, POLE or POLK in GG-NER	https://reactome.org/PathwayBrowser/#/R-MMU-5691001	2	0.0351029	0.116042
R-MMU-5696397	Gap-filling DNA repair synthesis and ligation in GG-NER	https://reactome.org/PathwayBrowser/#/R-MMU-5696397	2	0.0351029	0.116042
R-MMU-112409	RAF-independent MAPK1/3 activation	https://reactome.org/PathwayBrowser/#/R-MMU-112409	2	0.038112	0.116042
R-MMU-174417	Telomere C-strand (Lagging Strand) Synthesis	https://reactome.org/PathwayBrowser/#/R-MMU-174417	2	0.038112	0.116042
R-MMU-3318415	ATF2 acetylates histone H2B, H4	https://reactome.org/PathwayBrowser/#/R-MMU-3318415	2	0.038112	0.116042
R-MMU-3371571	HSF1-dependent transactivation	https://reactome.org/PathwayBrowser/#/R-MMU-3371571	2	0.038112	0.116042
R-MMU-6811434	COPI-dependent Golgi-to-ER retrograde traffic	https://reactome.org/PathwayBrowser/#/R-MMU-6811434	4	0.0382828	0.116042
R-MMU-381426	Regulation of Insulin-like Growth Factor (IGF) transport and uptake by Insulin-like Growth Factor Binding Proteins (IGFBPs)	https://reactome.org/PathwayBrowser/#/R-MMU-381426	5	0.0390039	0.116042
R-MMU-69242	S Phase	https://reactome.org/PathwayBrowser/#/R-MMU-69242	4	0.0395618	0.116042
R-MMU-1067676	IL6:IL6R-2 binds IL6ST-2	https://reactome.org/PathwayBrowser/#/R-MMU-1067676	1	0.0400032	0.116042
R-MMU-139908	Phosphorylation of DLC2 by MAPK8	https://reactome.org/PathwayBrowser/#/R-MMU-139908	1	0.0400032	0.116042
R-MMU-139910	Activation of BMF and translocation to mitochondria	https://reactome.org/PathwayBrowser/#/R-MMU-139910	1	0.0400032	0.116042
R-MMU-159179	UGT1A1 tetramer, UGT1A4 transfer GlcA from UDP-GlcA to BMG to form BDG	https://reactome.org/PathwayBrowser/#/R-MMU-159179	1	0.0400032	0.116042
R-MMU-159194	UGT1A1,4 transfer GlcA from UDP-GlcA to BIL to form BMG	https://reactome.org/PathwayBrowser/#/R-MMU-159194	1	0.0400032	0.116042
R-MMU-173636	Formation of classic pathway C5 convertase	https://reactome.org/PathwayBrowser/#/R-MMU-173636	1	0.0400032	0.116042
R-MMU-173740	Factor B binds to C3(H2O)	https://reactome.org/PathwayBrowser/#/R-MMU-173740	1	0.0400032	0.116042
R-MMU-183122	Factor D cleaves C3b-bound Factor B	https://reactome.org/PathwayBrowser/#/R-MMU-183122	1	0.0400032	0.116042
R-MMU-183126	Factor B binds to surface-associated C3b	https://reactome.org/PathwayBrowser/#/R-MMU-183126	1	0.0400032	0.116042
R-MMU-183130	C3(H2O):Factor Bb cleaves C3 to C3b and C3a	https://reactome.org/PathwayBrowser/#/R-MMU-183130	1	0.0400032	0.116042
R-MMU-212007	CYP26A1,B1 4-hydroxylate atRA	https://reactome.org/PathwayBrowser/#/R-MMU-212007	1	0.0400032	0.116042
R-MMU-2404200	IGF1,2 binds IGF1R	https://reactome.org/PathwayBrowser/#/R-MMU-2404200	1	0.0400032	0.116042
R-MMU-2465910	MASTL Facilitates Mitotic Progression	https://reactome.org/PathwayBrowser/#/R-MMU-2465910	1	0.0400032	0.116042
R-MMU-2672334	SCNN channels transport extracellular Na+ to cytosol	https://reactome.org/PathwayBrowser/#/R-MMU-2672334	1	0.0400032	0.116042
R-MMU-2995383	Initiation of Nuclear Envelope Reformation	https://reactome.org/PathwayBrowser/#/R-MMU-2995383	1	0.0400032	0.116042
R-MMU-2995389	ANKLE2 binds VRK1 or VRK2	https://reactome.org/PathwayBrowser/#/R-MMU-2995389	1	0.0400032	0.116042
R-MMU-2995410	Nuclear Envelope Reassembly	https://reactome.org/PathwayBrowser/#/R-MMU-2995410	1	0.0400032	0.116042
R-MMU-381412	IGFBP2 binds IGF forming IGF:IGFBP2	https://reactome.org/PathwayBrowser/#/R-MMU-381412	1	0.0400032	0.116042
R-MMU-381487	IGFBP1 binds IGF forming IGF:IGFBP1	https://reactome.org/PathwayBrowser/#/R-MMU-381487	1	0.0400032	0.116042
R-MMU-381503	IGFBP6 binds IGF forming IGF:IGFBP6	https://reactome.org/PathwayBrowser/#/R-MMU-381503	1	0.0400032	0.116042
R-MMU-381543	IGFBP4 binds IGF forming IGF:IGFBP4	https://reactome.org/PathwayBrowser/#/R-MMU-381543	1	0.0400032	0.116042
R-MMU-388828	PD-1 binds B7DC and B7H1	https://reactome.org/PathwayBrowser/#/R-MMU-388828	1	0.0400032	0.116042
R-MMU-4085133	LUM (lumican) binds integrin alpha2beta1	https://reactome.org/PathwayBrowser/#/R-MMU-4085133	1	0.0400032	0.116042
R-MMU-4086216	Collagen type VII binds integrin alpha2beta1	https://reactome.org/PathwayBrowser/#/R-MMU-4086216	1	0.0400032	0.116042
R-MMU-4088220	Endorepellin binds alpha2beta1 integrin	https://reactome.org/PathwayBrowser/#/R-MMU-4088220	1	0.0400032	0.116042
R-MMU-428510	ROBO3.1 antagonizes ROBO1/ROBO2 to allow floor plate crossing	https://reactome.org/PathwayBrowser/#/R-MMU-428510	1	0.0400032	0.116042
R-MMU-428542	Regulation of commissural axon pathfinding by SLIT and ROBO	https://reactome.org/PathwayBrowser/#/R-MMU-428542	1	0.0400032	0.116042
R-MMU-429593	Inositol transporters	https://reactome.org/PathwayBrowser/#/R-MMU-429593	1	0.0400032	0.116042
R-MMU-4608842	Fz3 asymmetric membrane localization depends on direct interaction with Vangl2	https://reactome.org/PathwayBrowser/#/R-MMU-4608842	1	0.0400032	0.116042
R-MMU-5666070	RHOB:GTP recruits DIAPH1 or DIAPH3 to endosomes	https://reactome.org/PathwayBrowser/#/R-MMU-5666070	1	0.0400032	0.116042
R-MMU-6797810	PTPRD binds IL1RAPL1	https://reactome.org/PathwayBrowser/#/R-MMU-6797810	1	0.0400032	0.116042
R-MMU-6810643	EPPIN protein complex binds bacteria	https://reactome.org/PathwayBrowser/#/R-MMU-6810643	1	0.0400032	0.116042
R-MMU-8868677	Cdk5:p25 phosphorylates Jun	https://reactome.org/PathwayBrowser/#/R-MMU-8868677	1	0.0400032	0.116042
R-MMU-8877620	ECE2 cleaves EDN1(53-90)	https://reactome.org/PathwayBrowser/#/R-MMU-8877620	1	0.0400032	0.116042
R-MMU-9008043	MAPK8 phosphorylation	https://reactome.org/PathwayBrowser/#/R-MMU-9008043	1	0.0400032	0.116042
R-MMU-9010527	Robo2 gene expression is stimulated by Hoxa2 and inhibited by Lhx2	https://reactome.org/PathwayBrowser/#/R-MMU-9010527	1	0.0400032	0.116042
R-MMU-964811	C5AR2 binds anaphylatoxins and thier desArginated derivatives	https://reactome.org/PathwayBrowser/#/R-MMU-964811	1	0.0400032	0.116042
R-MMU-976743	Factor I inactivates plasma Factor H-bound C3b	https://reactome.org/PathwayBrowser/#/R-MMU-976743	1	0.0400032	0.116042
R-MMU-976810	Complement factor I binds to extracellular Factor H:C3b	https://reactome.org/PathwayBrowser/#/R-MMU-976810	1	0.0400032	0.116042
R-MMU-977359	Complement factor I binds to membrane-associated Factor H:C3b	https://reactome.org/PathwayBrowser/#/R-MMU-977359	1	0.0400032	0.116042
R-MMU-977371	Factor I inactivates Factor H-boundC3b	https://reactome.org/PathwayBrowser/#/R-MMU-977371	1	0.0400032	0.116042
R-NUL-3965440	Wnt5a/11b bind Ca2+ Fzd receptors	https://reactome.org/PathwayBrowser/#/R-NUL-3965440	1	0.0400032	0.116042
R-MMU-376176	Signaling by ROBO receptors	https://reactome.org/PathwayBrowser/#/R-MMU-376176	2	0.041216	0.11858
R-MMU-5683930	WICH phosphorylates H2AFX on Y142	https://reactome.org/PathwayBrowser/#/R-MMU-5683930	2	0.041216	0.11858
R-MMU-69190	DNA strand elongation	https://reactome.org/PathwayBrowser/#/R-MMU-69190	2	0.041216	0.11858
R-MMU-157579	Telomere Maintenance	https://reactome.org/PathwayBrowser/#/R-MMU-157579	2	0.0444117	0.12708
R-MMU-180786	Extension of Telomeres	https://reactome.org/PathwayBrowser/#/R-MMU-180786	2	0.0444117	0.12708
R-MMU-110373	Resolution of AP sites via the multiple-nucleotide patch replacement pathway	https://reactome.org/PathwayBrowser/#/R-MMU-110373	2	0.0476961	0.13574
R-MMU-6783589	Interleukin-6 family signaling	https://reactome.org/PathwayBrowser/#/R-MMU-6783589	2	0.0476961	0.13574
